# Supplementary material for: A machine learning-based model for predicting the risk of early-stage inguinal lymph node metastases in patients with squamous cell carcinoma of the penis
Source: Front Surg. 2023 Mar 17;10:1095545. doi: 10.3389/fsurg.2023.1095545 (PMC10063794; doi:10.3389/fsurg.2023.1095545)
Supplement: Supplementary file 1 [file Table1.xlsx]

## Sheet: Sheet1
N stage	Age; year	Race	Marital status	Primary Site	Tumor size; mm	Tumor Grade	T stage	ILND	LVI	Radiotherapy	Chemotherapy
N1-N2	24	White	Other status	Glans penis	45	Moderately differentiated	T2	No/Biopsy only	Present	No/Unknown	Yes
N0	25	Other/Unknown	Other status	Prepuce	25	Moderately differentiated	Ta-T1	No/Biopsy only	Absent/Unknown	No/Unknown	No/Unknown
N0	26	White	Other status	Glans penis	35	Moderately differentiated	T2	Yes	Present	No/Unknown	No/Unknown
N0	28	White	Married	Prepuce	15	Well differentiated	Ta-T1	No/Biopsy only	Absent/Unknown	No/Unknown	No/Unknown
N0	28	White	Other status	Glans penis	55	Well differentiated	T2	Yes	Absent/Unknown	No/Unknown	No/Unknown
N0	28	Other/Unknown	Other status	Glans penis	22	Moderately differentiated	T3	No/Biopsy only	Absent/Unknown	Yes	No/Unknown
N0	29	White	Other status	Glans penis	10	Well differentiated	Ta-T1	No/Biopsy only	Absent/Unknown	Yes	Yes
N0	30	White	Married	Glans penis	25	Poorly differentiated	Ta-T1	No/Biopsy only	Absent/Unknown	No/Unknown	No/Unknown
N0	30	White	Other status	Overlapping lesion of penis	70	Moderately differentiated	T4	Yes	Absent/Unknown	No/Unknown	No/Unknown
N1-N2	32	White	Other status	Glans penis	40	Moderately differentiated	T3	Yes	Absent/Unknown	No/Unknown	No/Unknown
N1-N2	33	White	Married	Glans penis	46	Poorly differentiated	T3	No/Biopsy only	Absent/Unknown	No/Unknown	No/Unknown
N0	33	White	Married	Prepuce	28	Moderately differentiated	Ta-T1	No/Biopsy only	Absent/Unknown	No/Unknown	No/Unknown
N0	33	White	Other status	Glans penis	26	Moderately differentiated	T3	Yes	Absent/Unknown	No/Unknown	No/Unknown
N0	33	White	Other status	Glans penis	18	Moderately differentiated	Ta-T1	No/Biopsy only	Absent/Unknown	No/Unknown	No/Unknown
N0	34	White	Married	Glans penis	5	Moderately differentiated	Ta-T1	No/Biopsy only	Absent/Unknown	No/Unknown	No/Unknown
N0	34	Other/Unknown	Other status	Prepuce	25	Well differentiated	Ta-T1	No/Biopsy only	Absent/Unknown	No/Unknown	No/Unknown
N0	34	White	Other status	Glans penis	20	Moderately differentiated	Ta-T1	No/Biopsy only	Absent/Unknown	No/Unknown	No/Unknown
N0	34	White	Other status	Overlapping lesion of penis	50	Moderately differentiated	T2	Yes	Absent/Unknown	No/Unknown	No/Unknown
N1-N2	34	White	Other status	Glans penis	55	Moderately differentiated	T2	No/Biopsy only	Absent/Unknown	No/Unknown	Yes
N0	34	White	Married	Prepuce	47	Moderately differentiated	Ta-T1	No/Biopsy only	Absent/Unknown	Yes	No/Unknown
N1-N2	34	White	Married	Glans penis	40	Moderately differentiated	T2	No/Biopsy only	Absent/Unknown	No/Unknown	Yes
N1-N2	34	White	Other status	Glans penis	40	Moderately differentiated	T3	Yes	Absent/Unknown	Yes	Yes
N0	34	White	Other status	Glans penis	18	Moderately differentiated	T2	Yes	Absent/Unknown	No/Unknown	No/Unknown
N0	34	White	Married	Prepuce	40	Moderately differentiated	Ta-T1	No/Biopsy only	Absent/Unknown	No/Unknown	No/Unknown
N0	34	White	Married	Glans penis	15	Well differentiated	Ta-T1	No/Biopsy only	Absent/Unknown	No/Unknown	No/Unknown
N0	35	White	Married	Glans penis	35	Well differentiated	T2	No/Biopsy only	Absent/Unknown	No/Unknown	No/Unknown
N1-N2	35	White	Other status	Glans penis	40	Moderately differentiated	T2	Yes	Absent/Unknown	No/Unknown	No/Unknown
N0	35	White	Married	Glans penis	15	Moderately differentiated	T2	No/Biopsy only	Absent/Unknown	No/Unknown	No/Unknown
N1-N2	36	White	Other status	Glans penis	32	Moderately differentiated	Ta-T1	Yes	Absent/Unknown	No/Unknown	Yes
N0	36	White	Married	Glans penis	28	Moderately differentiated	Ta-T1	No/Biopsy only	Absent/Unknown	No/Unknown	No/Unknown
N1-N2	37	White	Other status	Body of penis	19	Moderately differentiated	T2	No/Biopsy only	Absent/Unknown	No/Unknown	No/Unknown
N0	37	Other/Unknown	Other status	Glans penis	17	Well differentiated	Ta-T1	No/Biopsy only	Absent/Unknown	No/Unknown	No/Unknown
N0	37	White	Other status	Overlapping lesion of penis	55	Moderately differentiated	Ta-T1	No/Biopsy only	Absent/Unknown	No/Unknown	Yes
N0	37	White	Other status	Body of penis	25	Moderately differentiated	Ta-T1	No/Biopsy only	Absent/Unknown	No/Unknown	No/Unknown
N1-N2	38	White	Married	Glans penis	23	Well differentiated	T2	No/Biopsy only	Absent/Unknown	No/Unknown	No/Unknown
N0	38	White	Married	Overlapping lesion of penis	20	Moderately differentiated	Ta-T1	No/Biopsy only	Absent/Unknown	No/Unknown	No/Unknown
N0	38	White	Other status	Glans penis	20	Moderately differentiated	T2	No/Biopsy only	Absent/Unknown	No/Unknown	No/Unknown
N0	38	White	Married	Glans penis	20	Well differentiated	T3	No/Biopsy only	Absent/Unknown	No/Unknown	No/Unknown
N0	38	White	Married	Body of penis	45	Well differentiated	T2	No/Biopsy only	Present	No/Unknown	No/Unknown
N1-N2	38	Black	Other status	Glans penis	25	Poorly differentiated	T3	Yes	Absent/Unknown	No/Unknown	No/Unknown
N0	39	White	Married	Prepuce	28	Well differentiated	Ta-T1	No/Biopsy only	Absent/Unknown	No/Unknown	No/Unknown
N0	39	White	Married	Body of penis	23	Moderately differentiated	T2	Yes	Absent/Unknown	No/Unknown	No/Unknown
N0	39	White	Married	Glans penis	6	Moderately differentiated	Ta-T1	No/Biopsy only	Absent/Unknown	No/Unknown	No/Unknown
N0	39	White	Married	Glans penis	20	Moderately differentiated	T2	No/Biopsy only	Absent/Unknown	No/Unknown	No/Unknown
N1-N2	39	White	Married	Prepuce	60	Moderately differentiated	Ta-T1	Yes	Absent/Unknown	No/Unknown	No/Unknown
N1-N2	40	White	Married	Glans penis	2	Well differentiated	Ta-T1	Yes	Absent/Unknown	No/Unknown	Yes
N1-N2	40	White	Married	Glans penis	30	Moderately differentiated	T3	Yes	Absent/Unknown	Yes	No/Unknown
N0	40	Black	Other status	Glans penis	23	Moderately differentiated	T3	No/Biopsy only	Absent/Unknown	No/Unknown	No/Unknown
N0	40	White	Married	Overlapping lesion of penis	40	Moderately differentiated	T2	Yes	Absent/Unknown	No/Unknown	No/Unknown
N0	40	White	Married	Prepuce	38	Moderately differentiated	Ta-T1	No/Biopsy only	Absent/Unknown	No/Unknown	No/Unknown
N0	40	White	Married	Glans penis	78	Well differentiated	T2	Yes	Present	No/Unknown	No/Unknown
N1-N2	40	White	Other status	Glans penis	40	Moderately differentiated	Ta-T1	Yes	Absent/Unknown	No/Unknown	No/Unknown
N0	40	White	Other status	Body of penis	19	Well differentiated	Ta-T1	No/Biopsy only	Absent/Unknown	No/Unknown	No/Unknown
N0	40	White	Other status	Glans penis	29	Poorly differentiated	T3	No/Biopsy only	Absent/Unknown	No/Unknown	No/Unknown
N0	40	Black	Other status	Overlapping lesion of penis	97	Well differentiated	T3	No/Biopsy only	Absent/Unknown	No/Unknown	No/Unknown
N0	41	White	Married	Glans penis	10	Moderately differentiated	Ta-T1	Yes	Absent/Unknown	No/Unknown	No/Unknown
N0	41	Black	Married	Overlapping lesion of penis	38	Moderately differentiated	Ta-T1	No/Biopsy only	Absent/Unknown	No/Unknown	No/Unknown
N0	41	White	Married	Glans penis	47	Moderately differentiated	T3	No/Biopsy only	Absent/Unknown	No/Unknown	No/Unknown
N0	41	Other/Unknown	Married	Glans penis	30	Well differentiated	Ta-T1	No/Biopsy only	Absent/Unknown	No/Unknown	No/Unknown
N0	41	White	Married	Prepuce	15	Well differentiated	Ta-T1	No/Biopsy only	Absent/Unknown	No/Unknown	No/Unknown
N0	41	Black	Other status	Glans penis	40	Well differentiated	Ta-T1	No/Biopsy only	Absent/Unknown	No/Unknown	No/Unknown
N0	41	White	Other status	Glans penis	45	Moderately differentiated	Ta-T1	No/Biopsy only	Absent/Unknown	No/Unknown	No/Unknown
N1-N2	42	White	Married	Glans penis	30	Poorly differentiated	T2	Yes	Absent/Unknown	No/Unknown	No/Unknown
N0	42	White	Other status	Glans penis	15	Moderately differentiated	Ta-T1	No/Biopsy only	Absent/Unknown	No/Unknown	No/Unknown
N0	42	White	Other status	Glans penis	48	Moderately differentiated	T2	Yes	Absent/Unknown	No/Unknown	No/Unknown
N0	42	White	Married	Prepuce	45	Well differentiated	Ta-T1	No/Biopsy only	Absent/Unknown	No/Unknown	No/Unknown
N1-N2	42	White	Other status	Glans penis	18	Poorly differentiated	T2	Yes	Absent/Unknown	No/Unknown	Yes
N0	42	White	Other status	Glans penis	35	Well differentiated	T2	No/Biopsy only	Absent/Unknown	No/Unknown	No/Unknown
N0	42	White	Other status	Glans penis	30	Moderately differentiated	T2	Yes	Absent/Unknown	No/Unknown	No/Unknown
N0	42	White	Other status	Prepuce	35	Moderately differentiated	Ta-T1	No/Biopsy only	Absent/Unknown	No/Unknown	No/Unknown
N1-N2	43	White	Married	Body of penis	29	Poorly differentiated	Ta-T1	Yes	Absent/Unknown	No/Unknown	Yes
N1-N2	43	White	Other status	Glans penis	25	Poorly differentiated	T3	Yes	Absent/Unknown	No/Unknown	No/Unknown
N0	43	White	Other status	Glans penis	40	Poorly differentiated	T2	No/Biopsy only	Absent/Unknown	No/Unknown	No/Unknown
N0	43	White	Married	Body of penis	15	Moderately differentiated	Ta-T1	No/Biopsy only	Absent/Unknown	No/Unknown	No/Unknown
N0	43	Black	Other status	Glans penis	33	Poorly differentiated	T2	No/Biopsy only	Absent/Unknown	No/Unknown	No/Unknown
N0	44	White	Other status	Glans penis	30	Moderately differentiated	T2	Yes	Absent/Unknown	Yes	Yes
N1-N2	44	White	Married	Glans penis	40	Poorly differentiated	T2	Yes	Absent/Unknown	No/Unknown	No/Unknown
N0	44	White	Married	Glans penis	19	Moderately differentiated	T2	No/Biopsy only	Absent/Unknown	No/Unknown	No/Unknown
N0	44	Other/Unknown	Married	Prepuce	11	Moderately differentiated	Ta-T1	No/Biopsy only	Absent/Unknown	No/Unknown	No/Unknown
N0	44	Black	Other status	Body of penis	25	Poorly differentiated	Ta-T1	No/Biopsy only	Absent/Unknown	No/Unknown	No/Unknown
N0	44	White	Other status	Glans penis	10	Moderately differentiated	Ta-T1	No/Biopsy only	Absent/Unknown	No/Unknown	No/Unknown
N0	44	White	Married	Glans penis	14	Moderately differentiated	T2	No/Biopsy only	Absent/Unknown	No/Unknown	No/Unknown
N0	44	White	Married	Overlapping lesion of penis	20	Well differentiated	Ta-T1	No/Biopsy only	Absent/Unknown	No/Unknown	No/Unknown
N0	44	White	Married	Glans penis	55	Moderately differentiated	T2	Yes	Absent/Unknown	No/Unknown	No/Unknown
N1-N2	44	White	Married	Glans penis	40	Moderately differentiated	Ta-T1	Yes	Absent/Unknown	Yes	Yes
N1-N2	44	White	Other status	Glans penis	25	Poorly differentiated	T2	Yes	Absent/Unknown	No/Unknown	No/Unknown
N1-N2	45	White	Other status	Glans penis	45	Moderately differentiated	T2	Yes	Absent/Unknown	No/Unknown	Yes
N0	45	White	Married	Glans penis	30	Well differentiated	T2	No/Biopsy only	Absent/Unknown	No/Unknown	No/Unknown
N0	45	Other/Unknown	Married	Glans penis	22	Well differentiated	Ta-T1	No/Biopsy only	Absent/Unknown	No/Unknown	No/Unknown
N1-N2	45	White	Married	Prepuce	40	Moderately differentiated	T2	Yes	Absent/Unknown	Yes	Yes
N1-N2	45	Other/Unknown	Other status	Glans penis	75	Moderately differentiated	Ta-T1	No/Biopsy only	Present	No/Unknown	No/Unknown
N0	45	White	Married	Overlapping lesion of penis	80	Moderately differentiated	T3	Yes	Absent/Unknown	No/Unknown	No/Unknown
N0	45	Black	Married	Body of penis	55	Undifferentiated/Anaplastic	Ta-T1	No/Biopsy only	Absent/Unknown	No/Unknown	No/Unknown
N0	45	White	Other status	Overlapping lesion of penis	90	Poorly differentiated	Ta-T1	No/Biopsy only	Absent/Unknown	No/Unknown	No/Unknown
N1-N2	45	White	Other status	Body of penis	25	Moderately differentiated	Ta-T1	Yes	Present	No/Unknown	Yes
N0	46	Black	Other status	Prepuce	8	Well differentiated	Ta-T1	No/Biopsy only	Absent/Unknown	No/Unknown	No/Unknown
N0	46	Black	Other status	Glans penis	25	Poorly differentiated	Ta-T1	No/Biopsy only	Absent/Unknown	No/Unknown	No/Unknown
N0	46	White	Married	Glans penis	57	Moderately differentiated	T2	Yes	Absent/Unknown	No/Unknown	No/Unknown
N0	46	Other/Unknown	Married	Glans penis	10	Well differentiated	Ta-T1	No/Biopsy only	Absent/Unknown	No/Unknown	No/Unknown
N0	46	White	Other status	Glans penis	20	Moderately differentiated	Ta-T1	No/Biopsy only	Absent/Unknown	No/Unknown	No/Unknown
N0	46	Black	Married	Overlapping lesion of penis	9	Well differentiated	T3	No/Biopsy only	Absent/Unknown	No/Unknown	No/Unknown
N1-N2	46	White	Other status	Glans penis	21	Moderately differentiated	T2	Yes	Present	No/Unknown	Yes
N0	46	White	Other status	Glans penis	15	Moderately differentiated	T2	Yes	Absent/Unknown	No/Unknown	No/Unknown
N0	46	White	Other status	Glans penis	92	Poorly differentiated	T3	No/Biopsy only	Present	No/Unknown	No/Unknown
N1-N2	47	Other/Unknown	Married	Glans penis	10	Moderately differentiated	Ta-T1	Yes	Absent/Unknown	No/Unknown	Yes
N0	47	White	Married	Glans penis	20	Moderately differentiated	T2	Yes	Absent/Unknown	No/Unknown	No/Unknown
N0	47	White	Married	Body of penis	42	Well differentiated	T3	Yes	Absent/Unknown	No/Unknown	No/Unknown
N1-N2	47	White	Married	Glans penis	25	Moderately differentiated	T2	No/Biopsy only	Absent/Unknown	No/Unknown	Yes
N0	47	White	Other status	Prepuce	25	Well differentiated	Ta-T1	No/Biopsy only	Absent/Unknown	No/Unknown	No/Unknown
N1-N2	47	White	Other status	Glans penis	50	Moderately differentiated	T3	Yes	Present	Yes	Yes
N0	47	White	Other status	Glans penis	30	Moderately differentiated	T3	Yes	Absent/Unknown	No/Unknown	No/Unknown
N0	47	White	Married	Glans penis	10	Well differentiated	Ta-T1	No/Biopsy only	Absent/Unknown	No/Unknown	No/Unknown
N0	47	Other/Unknown	Other status	Glans penis	20	Well differentiated	Ta-T1	No/Biopsy only	Absent/Unknown	No/Unknown	No/Unknown
N0	47	White	Married	Overlapping lesion of penis	25	Moderately differentiated	Ta-T1	No/Biopsy only	Absent/Unknown	No/Unknown	No/Unknown
N0	48	White	Other status	Glans penis	36	Well differentiated	Ta-T1	No/Biopsy only	Absent/Unknown	No/Unknown	No/Unknown
N0	48	Black	Other status	Glans penis	9	Moderately differentiated	Ta-T1	No/Biopsy only	Absent/Unknown	No/Unknown	No/Unknown
N0	48	White	Married	Body of penis	60	Poorly differentiated	T3	Yes	Present	No/Unknown	No/Unknown
N0	48	White	Married	Glans penis	45	Moderately differentiated	T3	Yes	Absent/Unknown	No/Unknown	No/Unknown
N0	48	White	Married	Prepuce	52	Moderately differentiated	Ta-T1	No/Biopsy only	Absent/Unknown	No/Unknown	No/Unknown
N0	48	White	Married	Glans penis	52	Well differentiated	T2	Yes	Absent/Unknown	No/Unknown	No/Unknown
N0	48	White	Other status	Glans penis	50	Moderately differentiated	T3	Yes	Absent/Unknown	No/Unknown	No/Unknown
N0	48	White	Married	Prepuce	20	Well differentiated	Ta-T1	No/Biopsy only	Absent/Unknown	No/Unknown	No/Unknown
N0	49	White	Married	Glans penis	30	Well differentiated	T2	No/Biopsy only	Absent/Unknown	No/Unknown	No/Unknown
N0	49	White	Married	Body of penis	10	Moderately differentiated	Ta-T1	No/Biopsy only	Absent/Unknown	No/Unknown	No/Unknown
N0	49	White	Married	Glans penis	51	Well differentiated	T3	Yes	Absent/Unknown	No/Unknown	No/Unknown
N0	49	White	Other status	Glans penis	15	Moderately differentiated	Ta-T1	Yes	Absent/Unknown	No/Unknown	No/Unknown
N0	49	White	Married	Glans penis	40	Well differentiated	Ta-T1	No/Biopsy only	Absent/Unknown	No/Unknown	No/Unknown
N1-N2	49	Other/Unknown	Other status	Prepuce	33	Moderately differentiated	Ta-T1	Yes	Absent/Unknown	No/Unknown	No/Unknown
N1-N2	49	Black	Other status	Glans penis	35	Poorly differentiated	T3	Yes	Absent/Unknown	No/Unknown	Yes
N1-N2	49	White	Married	Glans penis	32	Well differentiated	T2	Yes	Absent/Unknown	Yes	Yes
N0	49	White	Married	Overlapping lesion of penis	15	Well differentiated	T2	No/Biopsy only	Absent/Unknown	No/Unknown	No/Unknown
N0	49	White	Married	Glans penis	10	Moderately differentiated	Ta-T1	No/Biopsy only	Absent/Unknown	No/Unknown	No/Unknown
N0	49	White	Other status	Glans penis	42	Moderately differentiated	T2	No/Biopsy only	Absent/Unknown	No/Unknown	No/Unknown
N0	49	White	Married	Body of penis	15	Well differentiated	Ta-T1	No/Biopsy only	Absent/Unknown	No/Unknown	No/Unknown
N1-N2	49	White	Other status	Body of penis	22	Poorly differentiated	T3	Yes	Present	No/Unknown	Yes
N0	49	White	Married	Prepuce	35	Moderately differentiated	Ta-T1	Yes	Present	No/Unknown	Yes
N0	49	Black	Other status	Prepuce	6	Moderately differentiated	Ta-T1	No/Biopsy only	Absent/Unknown	No/Unknown	No/Unknown
N0	49	White	Other status	Glans penis	30	Well differentiated	Ta-T1	No/Biopsy only	Absent/Unknown	No/Unknown	No/Unknown
N0	49	Black	Married	Glans penis	40	Well differentiated	T3	No/Biopsy only	Absent/Unknown	No/Unknown	No/Unknown
N0	49	White	Married	Body of penis	19	Moderately differentiated	T2	No/Biopsy only	Absent/Unknown	No/Unknown	No/Unknown
N0	49	White	Married	Body of penis	28	Well differentiated	Ta-T1	No/Biopsy only	Absent/Unknown	No/Unknown	No/Unknown
N0	50	White	Married	Glans penis	15	Moderately differentiated	Ta-T1	No/Biopsy only	Absent/Unknown	No/Unknown	No/Unknown
N0	50	White	Married	Prepuce	30	Well differentiated	T2	Yes	Absent/Unknown	No/Unknown	No/Unknown
N0	50	Black	Other status	Glans penis	12	Moderately differentiated	Ta-T1	No/Biopsy only	Absent/Unknown	No/Unknown	No/Unknown
N1-N2	50	White	Other status	Prepuce	30	Moderately differentiated	Ta-T1	No/Biopsy only	Present	No/Unknown	No/Unknown
N0	50	White	Other status	Glans penis	45	Poorly differentiated	T2	No/Biopsy only	Absent/Unknown	No/Unknown	No/Unknown
N0	50	White	Married	Glans penis	47	Moderately differentiated	T2	No/Biopsy only	Absent/Unknown	No/Unknown	No/Unknown
N0	50	White	Other status	Glans penis	5	Well differentiated	Ta-T1	No/Biopsy only	Absent/Unknown	No/Unknown	No/Unknown
N0	50	White	Other status	Glans penis	35	Well differentiated	T3	Yes	Absent/Unknown	No/Unknown	No/Unknown
N0	50	White	Married	Glans penis	2	Well differentiated	Ta-T1	No/Biopsy only	Absent/Unknown	No/Unknown	No/Unknown
N0	50	White	Married	Glans penis	12	Well differentiated	T3	No/Biopsy only	Absent/Unknown	No/Unknown	No/Unknown
N0	50	White	Married	Glans penis	27	Moderately differentiated	T3	No/Biopsy only	Absent/Unknown	No/Unknown	No/Unknown
N1-N2	50	Black	Married	Glans penis	25	Poorly differentiated	T4	Yes	Absent/Unknown	No/Unknown	Yes
N1-N2	50	Black	Married	Overlapping lesion of penis	58	Poorly differentiated	T2	Yes	Present	No/Unknown	Yes
N1-N2	50	White	Married	Overlapping lesion of penis	50	Poorly differentiated	T3	No/Biopsy only	Absent/Unknown	Yes	Yes
N0	50	White	Other status	Glans penis	14	Moderately differentiated	Ta-T1	No/Biopsy only	Absent/Unknown	No/Unknown	No/Unknown
N0	51	Other/Unknown	Other status	Glans penis	25	Moderately differentiated	T2	Yes	Absent/Unknown	No/Unknown	No/Unknown
N0	51	White	Married	Glans penis	15	Well differentiated	Ta-T1	No/Biopsy only	Absent/Unknown	No/Unknown	No/Unknown
N0	51	White	Married	Glans penis	42	Moderately differentiated	T2	No/Biopsy only	Absent/Unknown	No/Unknown	No/Unknown
N0	51	White	Other status	Overlapping lesion of penis	58	Moderately differentiated	T3	No/Biopsy only	Absent/Unknown	No/Unknown	No/Unknown
N0	51	Black	Married	Prepuce	20	Well differentiated	Ta-T1	No/Biopsy only	Absent/Unknown	No/Unknown	No/Unknown
N1-N2	51	Black	Other status	Body of penis	63	Poorly differentiated	T4	No/Biopsy only	Absent/Unknown	No/Unknown	No/Unknown
N0	51	White	Married	Glans penis	12	Well differentiated	T2	No/Biopsy only	Absent/Unknown	No/Unknown	No/Unknown
N1-N2	51	White	Other status	Prepuce	5	Moderately differentiated	Ta-T1	Yes	Absent/Unknown	No/Unknown	No/Unknown
N0	51	White	Married	Glans penis	38	Moderately differentiated	T2	Yes	Absent/Unknown	No/Unknown	No/Unknown
N0	51	White	Married	Glans penis	3	Poorly differentiated	Ta-T1	No/Biopsy only	Absent/Unknown	No/Unknown	No/Unknown
N0	51	White	Married	Overlapping lesion of penis	45	Moderately differentiated	T2	No/Biopsy only	Absent/Unknown	No/Unknown	No/Unknown
N1-N2	52	White	Married	Body of penis	14	Moderately differentiated	Ta-T1	No/Biopsy only	Absent/Unknown	Yes	Yes
N0	52	White	Other status	Glans penis	33	Poorly differentiated	T3	No/Biopsy only	Absent/Unknown	No/Unknown	No/Unknown
N0	52	White	Married	Glans penis	25	Well differentiated	T3	No/Biopsy only	Absent/Unknown	No/Unknown	No/Unknown
N0	52	White	Married	Glans penis	6	Moderately differentiated	Ta-T1	No/Biopsy only	Absent/Unknown	No/Unknown	No/Unknown
N1-N2	52	Other/Unknown	Other status	Prepuce	15	Moderately differentiated	T2	No/Biopsy only	Absent/Unknown	No/Unknown	Yes
N0	52	White	Other status	Prepuce	35	Moderately differentiated	Ta-T1	No/Biopsy only	Absent/Unknown	No/Unknown	No/Unknown
N0	52	White	Other status	Overlapping lesion of penis	37	Well differentiated	Ta-T1	No/Biopsy only	Absent/Unknown	No/Unknown	No/Unknown
N0	52	White	Married	Glans penis	35	Moderately differentiated	T2	No/Biopsy only	Absent/Unknown	No/Unknown	No/Unknown
N0	52	White	Other status	Glans penis	31	Well differentiated	Ta-T1	No/Biopsy only	Absent/Unknown	No/Unknown	No/Unknown
N0	52	White	Married	Glans penis	21	Well differentiated	T3	No/Biopsy only	Absent/Unknown	Yes	No/Unknown
N0	52	White	Married	Prepuce	28	Moderately differentiated	T2	Yes	Absent/Unknown	No/Unknown	No/Unknown
N1-N2	52	White	Other status	Glans penis	50	Moderately differentiated	T2	Yes	Absent/Unknown	No/Unknown	No/Unknown
N1-N2	52	White	Other status	Glans penis	30	Moderately differentiated	T3	No/Biopsy only	Present	Yes	No/Unknown
N0	52	White	Other status	Glans penis	35	Moderately differentiated	Ta-T1	No/Biopsy only	Absent/Unknown	No/Unknown	No/Unknown
N0	52	White	Other status	Glans penis	15	Moderately differentiated	T2	No/Biopsy only	Absent/Unknown	No/Unknown	No/Unknown
N0	52	White	Married	Glans penis	23	Moderately differentiated	Ta-T1	Yes	Absent/Unknown	No/Unknown	No/Unknown
N0	52	Black	Married	Glans penis	30	Moderately differentiated	T3	No/Biopsy only	Absent/Unknown	No/Unknown	No/Unknown
N0	52	White	Married	Glans penis	25	Moderately differentiated	T3	No/Biopsy only	Absent/Unknown	No/Unknown	No/Unknown
N1-N2	52	White	Married	Overlapping lesion of penis	35	Poorly differentiated	T2	Yes	Absent/Unknown	No/Unknown	Yes
N0	53	Other/Unknown	Married	Glans penis	37	Well differentiated	T2	No/Biopsy only	Absent/Unknown	No/Unknown	No/Unknown
N0	53	White	Married	Glans penis	33	Well differentiated	T3	Yes	Absent/Unknown	No/Unknown	No/Unknown
N0	53	White	Married	Glans penis	25	Moderately differentiated	T3	Yes	Absent/Unknown	No/Unknown	No/Unknown
N0	53	White	Married	Glans penis	10	Well differentiated	Ta-T1	No/Biopsy only	Absent/Unknown	No/Unknown	No/Unknown
N0	53	White	Other status	Prepuce	9	Moderately differentiated	Ta-T1	No/Biopsy only	Absent/Unknown	No/Unknown	No/Unknown
N0	53	White	Married	Glans penis	17	Well differentiated	T2	No/Biopsy only	Absent/Unknown	No/Unknown	No/Unknown
N0	53	White	Married	Glans penis	27	Well differentiated	Ta-T1	No/Biopsy only	Absent/Unknown	No/Unknown	No/Unknown
N0	53	White	Married	Prepuce	18	Moderately differentiated	Ta-T1	No/Biopsy only	Absent/Unknown	No/Unknown	No/Unknown
N0	53	White	Other status	Body of penis	65	Poorly differentiated	Ta-T1	No/Biopsy only	Absent/Unknown	No/Unknown	No/Unknown
N0	53	White	Married	Prepuce	10	Well differentiated	Ta-T1	No/Biopsy only	Absent/Unknown	No/Unknown	No/Unknown
N0	53	White	Married	Glans penis	20	Well differentiated	Ta-T1	No/Biopsy only	Absent/Unknown	No/Unknown	No/Unknown
N0	53	White	Married	Glans penis	45	Moderately differentiated	T2	No/Biopsy only	Absent/Unknown	No/Unknown	Yes
N1-N2	53	Other/Unknown	Married	Glans penis	15	Moderately differentiated	T3	Yes	Absent/Unknown	No/Unknown	No/Unknown
N1-N2	53	White	Other status	Glans penis	45	Well differentiated	T3	Yes	Absent/Unknown	No/Unknown	No/Unknown
N1-N2	53	White	Married	Prepuce	35	Moderately differentiated	T2	Yes	Present	No/Unknown	Yes
N0	53	White	Other status	Glans penis	30	Poorly differentiated	T3	No/Biopsy only	Absent/Unknown	No/Unknown	No/Unknown
N1-N2	54	White	Married	Prepuce	20	Moderately differentiated	T2	Yes	Absent/Unknown	No/Unknown	No/Unknown
N0	54	White	Married	Prepuce	40	Well differentiated	Ta-T1	No/Biopsy only	Absent/Unknown	No/Unknown	No/Unknown
N0	54	Black	Other status	Prepuce	35	Moderately differentiated	Ta-T1	No/Biopsy only	Absent/Unknown	No/Unknown	No/Unknown
N0	54	Black	Married	Prepuce	50	Poorly differentiated	Ta-T1	No/Biopsy only	Absent/Unknown	No/Unknown	No/Unknown
N1-N2	54	White	Other status	Glans penis	13	Moderately differentiated	Ta-T1	Yes	Absent/Unknown	No/Unknown	No/Unknown
N0	54	White	Married	Prepuce	34	Well differentiated	Ta-T1	No/Biopsy only	Absent/Unknown	No/Unknown	No/Unknown
N1-N2	54	White	Married	Glans penis	8	Moderately differentiated	T2	Yes	Absent/Unknown	No/Unknown	No/Unknown
N0	54	White	Other status	Overlapping lesion of penis	35	Moderately differentiated	T3	Yes	Absent/Unknown	No/Unknown	No/Unknown
N1-N2	54	White	Other status	Glans penis	29	Moderately differentiated	T3	No/Biopsy only	Absent/Unknown	No/Unknown	No/Unknown
N0	54	Other/Unknown	Married	Glans penis	40	Moderately differentiated	Ta-T1	No/Biopsy only	Absent/Unknown	No/Unknown	No/Unknown
N0	54	White	Married	Overlapping lesion of penis	38	Moderately differentiated	T3	Yes	Absent/Unknown	No/Unknown	No/Unknown
N0	54	White	Other status	Glans penis	13	Well differentiated	Ta-T1	No/Biopsy only	Absent/Unknown	Yes	No/Unknown
N0	54	White	Other status	Overlapping lesion of penis	20	Poorly differentiated	Ta-T1	Yes	Absent/Unknown	No/Unknown	No/Unknown
N1-N2	54	Black	Other status	Overlapping lesion of penis	25	Moderately differentiated	T3	Yes	Present	No/Unknown	No/Unknown
N0	54	White	Married	Glans penis	25	Well differentiated	Ta-T1	No/Biopsy only	Absent/Unknown	No/Unknown	No/Unknown
N0	54	Black	Other status	Glans penis	32	Moderately differentiated	Ta-T1	No/Biopsy only	Absent/Unknown	No/Unknown	No/Unknown
N0	54	White	Other status	Glans penis	65	Moderately differentiated	T3	No/Biopsy only	Present	No/Unknown	No/Unknown
N0	54	White	Married	Glans penis	31	Moderately differentiated	Ta-T1	Yes	Absent/Unknown	No/Unknown	No/Unknown
N1-N2	55	White	Other status	Overlapping lesion of penis	35	Poorly differentiated	T2	Yes	Absent/Unknown	No/Unknown	No/Unknown
N0	55	Other/Unknown	Married	Glans penis	26	Moderately differentiated	Ta-T1	No/Biopsy only	Absent/Unknown	No/Unknown	No/Unknown
N0	55	White	Married	Body of penis	14	Moderately differentiated	Ta-T1	No/Biopsy only	Absent/Unknown	No/Unknown	No/Unknown
N0	55	Black	Other status	Body of penis	65	Moderately differentiated	T2	No/Biopsy only	Absent/Unknown	No/Unknown	No/Unknown
N0	55	White	Married	Prepuce	35	Well differentiated	Ta-T1	No/Biopsy only	Absent/Unknown	No/Unknown	No/Unknown
N0	55	Black	Other status	Prepuce	50	Moderately differentiated	Ta-T1	No/Biopsy only	Absent/Unknown	No/Unknown	No/Unknown
N0	55	White	Married	Glans penis	14	Well differentiated	T2	Yes	Absent/Unknown	No/Unknown	No/Unknown
N0	55	White	Married	Overlapping lesion of penis	50	Poorly differentiated	T3	No/Biopsy only	Absent/Unknown	Yes	No/Unknown
N0	55	Black	Married	Glans penis	35	Moderately differentiated	Ta-T1	No/Biopsy only	Absent/Unknown	No/Unknown	No/Unknown
N0	55	White	Married	Glans penis	45	Well differentiated	T2	No/Biopsy only	Absent/Unknown	No/Unknown	No/Unknown
N0	55	Black	Other status	Glans penis	63	Well differentiated	Ta-T1	No/Biopsy only	Absent/Unknown	No/Unknown	No/Unknown
N1-N2	55	White	Married	Glans penis	30	Moderately differentiated	T2	Yes	Absent/Unknown	No/Unknown	No/Unknown
N1-N2	55	White	Married	Glans penis	40	Poorly differentiated	T3	No/Biopsy only	Present	No/Unknown	No/Unknown
N0	55	White	Married	Glans penis	38	Moderately differentiated	Ta-T1	No/Biopsy only	Absent/Unknown	No/Unknown	No/Unknown
N0	55	White	Married	Glans penis	12	Moderately differentiated	Ta-T1	No/Biopsy only	Absent/Unknown	No/Unknown	No/Unknown
N0	55	White	Other status	Body of penis	82	Moderately differentiated	Ta-T1	No/Biopsy only	Absent/Unknown	No/Unknown	No/Unknown
N0	55	Black	Other status	Body of penis	83	Well differentiated	Ta-T1	Yes	Absent/Unknown	No/Unknown	No/Unknown
N0	55	Black	Other status	Prepuce	24	Well differentiated	Ta-T1	No/Biopsy only	Absent/Unknown	No/Unknown	No/Unknown
N0	55	White	Other status	Overlapping lesion of penis	35	Moderately differentiated	T2	No/Biopsy only	Absent/Unknown	No/Unknown	No/Unknown
N0	55	Black	Other status	Prepuce	43	Moderately differentiated	Ta-T1	No/Biopsy only	Absent/Unknown	No/Unknown	No/Unknown
N0	55	White	Married	Glans penis	15	Well differentiated	Ta-T1	No/Biopsy only	Present	No/Unknown	No/Unknown
N0	55	White	Married	Prepuce	8	Well differentiated	Ta-T1	Yes	Absent/Unknown	No/Unknown	Yes
N0	56	White	Married	Overlapping lesion of penis	30	Well differentiated	Ta-T1	No/Biopsy only	Absent/Unknown	No/Unknown	No/Unknown
N1-N2	56	White	Married	Prepuce	19	Moderately differentiated	T2	Yes	Absent/Unknown	No/Unknown	No/Unknown
N0	56	White	Married	Glans penis	21	Poorly differentiated	Ta-T1	Yes	Absent/Unknown	No/Unknown	No/Unknown
N0	56	White	Other status	Prepuce	20	Moderately differentiated	Ta-T1	No/Biopsy only	Absent/Unknown	No/Unknown	No/Unknown
N0	56	Black	Married	Prepuce	20	Moderately differentiated	Ta-T1	No/Biopsy only	Absent/Unknown	No/Unknown	No/Unknown
N0	56	White	Other status	Overlapping lesion of penis	60	Moderately differentiated	T2	No/Biopsy only	Absent/Unknown	No/Unknown	No/Unknown
N0	56	White	Married	Glans penis	35	Moderately differentiated	T3	Yes	Absent/Unknown	No/Unknown	No/Unknown
N0	56	White	Married	Glans penis	50	Moderately differentiated	T2	No/Biopsy only	Absent/Unknown	No/Unknown	No/Unknown
N0	56	White	Other status	Prepuce	25	Well differentiated	Ta-T1	No/Biopsy only	Absent/Unknown	No/Unknown	No/Unknown
N0	56	White	Married	Glans penis	25	Well differentiated	T2	Yes	Absent/Unknown	No/Unknown	No/Unknown
N0	56	White	Married	Prepuce	30	Well differentiated	Ta-T1	No/Biopsy only	Absent/Unknown	No/Unknown	No/Unknown
N0	56	White	Other status	Glans penis	37	Poorly differentiated	T2	No/Biopsy only	Present	No/Unknown	No/Unknown
N0	56	White	Married	Glans penis	20	Well differentiated	Ta-T1	No/Biopsy only	Absent/Unknown	No/Unknown	No/Unknown
N0	56	White	Other status	Overlapping lesion of penis	25	Well differentiated	Ta-T1	No/Biopsy only	Absent/Unknown	No/Unknown	No/Unknown
N0	56	White	Other status	Glans penis	45	Moderately differentiated	T2	Yes	Absent/Unknown	Yes	No/Unknown
N0	56	White	Married	Glans penis	35	Poorly differentiated	T3	No/Biopsy only	Absent/Unknown	No/Unknown	No/Unknown
N0	56	White	Married	Glans penis	23	Moderately differentiated	Ta-T1	No/Biopsy only	Absent/Unknown	No/Unknown	No/Unknown
N0	56	Black	Married	Overlapping lesion of penis	68	Moderately differentiated	T2	No/Biopsy only	Absent/Unknown	No/Unknown	No/Unknown
N0	56	White	Married	Glans penis	5	Well differentiated	T2	Yes	Absent/Unknown	No/Unknown	No/Unknown
N0	56	White	Other status	Body of penis	20	Poorly differentiated	T3	No/Biopsy only	Absent/Unknown	No/Unknown	No/Unknown
N0	56	White	Other status	Glans penis	52	Well differentiated	Ta-T1	No/Biopsy only	Absent/Unknown	No/Unknown	No/Unknown
N0	57	Other/Unknown	Married	Prepuce	40	Well differentiated	Ta-T1	No/Biopsy only	Absent/Unknown	No/Unknown	No/Unknown
N0	57	White	Married	Glans penis	37	Poorly differentiated	T2	No/Biopsy only	Present	No/Unknown	No/Unknown
N0	57	Other/Unknown	Other status	Glans penis	25	Moderately differentiated	Ta-T1	No/Biopsy only	Absent/Unknown	No/Unknown	No/Unknown
N0	57	White	Married	Glans penis	22	Poorly differentiated	T2	No/Biopsy only	Absent/Unknown	No/Unknown	No/Unknown
N0	57	White	Married	Glans penis	45	Well differentiated	T2	No/Biopsy only	Absent/Unknown	No/Unknown	No/Unknown
N0	57	White	Married	Glans penis	4	Well differentiated	Ta-T1	No/Biopsy only	Absent/Unknown	No/Unknown	No/Unknown
N0	57	White	Married	Prepuce	30	Well differentiated	Ta-T1	No/Biopsy only	Absent/Unknown	No/Unknown	No/Unknown
N0	57	White	Other status	Glans penis	15	Moderately differentiated	Ta-T1	No/Biopsy only	Absent/Unknown	No/Unknown	No/Unknown
N0	57	White	Other status	Glans penis	45	Moderately differentiated	T2	Yes	Absent/Unknown	No/Unknown	No/Unknown
N0	57	White	Other status	Glans penis	38	Poorly differentiated	T2	Yes	Absent/Unknown	No/Unknown	No/Unknown
N0	57	White	Married	Glans penis	5	Moderately differentiated	Ta-T1	No/Biopsy only	Absent/Unknown	No/Unknown	No/Unknown
N0	57	White	Other status	Glans penis	15	Moderately differentiated	T3	Yes	Absent/Unknown	No/Unknown	No/Unknown
N0	57	White	Married	Glans penis	26	Moderately differentiated	T2	Yes	Absent/Unknown	No/Unknown	No/Unknown
N0	57	Black	Married	Prepuce	29	Moderately differentiated	Ta-T1	No/Biopsy only	Absent/Unknown	No/Unknown	No/Unknown
N0	57	Other/Unknown	Married	Prepuce	25	Well differentiated	Ta-T1	No/Biopsy only	Absent/Unknown	No/Unknown	No/Unknown
N1-N2	57	White	Other status	Glans penis	52	Moderately differentiated	T2	Yes	Absent/Unknown	No/Unknown	Yes
N0	57	White	Other status	Glans penis	43	Well differentiated	T2	Yes	Present	No/Unknown	No/Unknown
N0	57	White	Other status	Prepuce	21	Moderately differentiated	Ta-T1	No/Biopsy only	Absent/Unknown	No/Unknown	No/Unknown
N0	57	White	Other status	Glans penis	18	Moderately differentiated	Ta-T1	No/Biopsy only	Absent/Unknown	No/Unknown	No/Unknown
N0	57	White	Married	Body of penis	30	Moderately differentiated	Ta-T1	No/Biopsy only	Absent/Unknown	No/Unknown	No/Unknown
N0	57	White	Other status	Glans penis	50	Moderately differentiated	Ta-T1	No/Biopsy only	Absent/Unknown	No/Unknown	No/Unknown
N0	57	Black	Other status	Prepuce	28	Moderately differentiated	Ta-T1	Yes	Absent/Unknown	No/Unknown	No/Unknown
N0	57	White	Married	Body of penis	60	Poorly differentiated	T2	Yes	Absent/Unknown	No/Unknown	No/Unknown
N0	57	Black	Married	Glans penis	27	Well differentiated	Ta-T1	No/Biopsy only	Absent/Unknown	No/Unknown	No/Unknown
N1-N2	57	White	Other status	Glans penis	55	Moderately differentiated	T3	Yes	Absent/Unknown	Yes	No/Unknown
N0	57	White	Married	Glans penis	42	Poorly differentiated	Ta-T1	No/Biopsy only	Absent/Unknown	No/Unknown	No/Unknown
N0	58	Other/Unknown	Married	Glans penis	54	Well differentiated	T3	No/Biopsy only	Absent/Unknown	No/Unknown	No/Unknown
N0	58	White	Married	Glans penis	25	Well differentiated	T3	Yes	Absent/Unknown	No/Unknown	No/Unknown
N0	58	White	Other status	Body of penis	42	Moderately differentiated	Ta-T1	No/Biopsy only	Absent/Unknown	No/Unknown	No/Unknown
N0	58	Black	Other status	Glans penis	90	Well differentiated	Ta-T1	No/Biopsy only	Absent/Unknown	No/Unknown	No/Unknown
N0	58	White	Other status	Glans penis	25	Moderately differentiated	Ta-T1	No/Biopsy only	Absent/Unknown	No/Unknown	No/Unknown
N0	58	White	Other status	Glans penis	44	Moderately differentiated	T2	No/Biopsy only	Absent/Unknown	No/Unknown	No/Unknown
N0	58	Black	Married	Glans penis	29	Moderately differentiated	T2	Yes	Absent/Unknown	No/Unknown	No/Unknown
N0	58	White	Other status	Body of penis	25	Moderately differentiated	T3	Yes	Absent/Unknown	Yes	No/Unknown
N0	58	White	Other status	Prepuce	12	Well differentiated	Ta-T1	No/Biopsy only	Absent/Unknown	No/Unknown	No/Unknown
N1-N2	58	White	Married	Prepuce	50	Poorly differentiated	Ta-T1	Yes	Absent/Unknown	No/Unknown	No/Unknown
N0	58	White	Married	Glans penis	40	Well differentiated	T3	No/Biopsy only	Absent/Unknown	No/Unknown	Yes
N0	58	White	Married	Glans penis	32	Well differentiated	T2	No/Biopsy only	Absent/Unknown	No/Unknown	No/Unknown
N0	58	White	Other status	Glans penis	40	Moderately differentiated	T2	No/Biopsy only	Absent/Unknown	No/Unknown	No/Unknown
N0	58	White	Married	Prepuce	21	Moderately differentiated	Ta-T1	No/Biopsy only	Absent/Unknown	No/Unknown	No/Unknown
N0	58	White	Married	Glans penis	30	Moderately differentiated	Ta-T1	No/Biopsy only	Absent/Unknown	No/Unknown	No/Unknown
N0	58	White	Other status	Prepuce	35	Moderately differentiated	Ta-T1	No/Biopsy only	Absent/Unknown	No/Unknown	No/Unknown
N0	58	White	Other status	Prepuce	25	Poorly differentiated	Ta-T1	No/Biopsy only	Absent/Unknown	No/Unknown	No/Unknown
N1-N2	58	White	Other status	Glans penis	45	Moderately differentiated	T2	No/Biopsy only	Present	No/Unknown	No/Unknown
N0	58	White	Married	Prepuce	17	Moderately differentiated	Ta-T1	No/Biopsy only	Absent/Unknown	No/Unknown	No/Unknown
N0	58	White	Married	Glans penis	70	Moderately differentiated	T2	No/Biopsy only	Absent/Unknown	No/Unknown	No/Unknown
N0	58	White	Married	Body of penis	25	Moderately differentiated	Ta-T1	No/Biopsy only	Absent/Unknown	No/Unknown	No/Unknown
N0	58	White	Other status	Glans penis	15	Moderately differentiated	Ta-T1	No/Biopsy only	Absent/Unknown	No/Unknown	No/Unknown
N0	58	White	Married	Glans penis	50	Moderately differentiated	Ta-T1	No/Biopsy only	Absent/Unknown	No/Unknown	No/Unknown
N0	58	White	Married	Prepuce	19	Poorly differentiated	Ta-T1	No/Biopsy only	Absent/Unknown	No/Unknown	No/Unknown
N0	59	White	Married	Overlapping lesion of penis	30	Poorly differentiated	T3	No/Biopsy only	Present	No/Unknown	No/Unknown
N0	59	White	Married	Glans penis	65	Well differentiated	T2	Yes	Absent/Unknown	No/Unknown	No/Unknown
N1-N2	59	White	Married	Glans penis	32	Moderately differentiated	Ta-T1	No/Biopsy only	Absent/Unknown	No/Unknown	No/Unknown
N0	59	White	Married	Glans penis	9	Moderately differentiated	Ta-T1	Yes	Absent/Unknown	No/Unknown	No/Unknown
N0	59	White	Other status	Glans penis	63	Well differentiated	T4	No/Biopsy only	Absent/Unknown	No/Unknown	No/Unknown
N0	59	White	Married	Prepuce	30	Moderately differentiated	Ta-T1	No/Biopsy only	Absent/Unknown	No/Unknown	No/Unknown
N0	59	White	Married	Prepuce	40	Well differentiated	Ta-T1	No/Biopsy only	Absent/Unknown	No/Unknown	No/Unknown
N1-N2	59	White	Other status	Glans penis	32	Moderately differentiated	T2	Yes	Absent/Unknown	No/Unknown	No/Unknown
N0	59	White	Married	Glans penis	25	Moderately differentiated	T2	No/Biopsy only	Absent/Unknown	No/Unknown	No/Unknown
N0	59	White	Other status	Overlapping lesion of penis	40	Poorly differentiated	T3	No/Biopsy only	Absent/Unknown	No/Unknown	No/Unknown
N0	59	White	Married	Prepuce	7	Well differentiated	Ta-T1	No/Biopsy only	Absent/Unknown	No/Unknown	No/Unknown
N0	59	White	Married	Glans penis	60	Moderately differentiated	T2	No/Biopsy only	Present	No/Unknown	No/Unknown
N0	59	White	Married	Glans penis	41	Moderately differentiated	T2	Yes	Present	No/Unknown	No/Unknown
N0	59	White	Other status	Prepuce	11	Well differentiated	Ta-T1	No/Biopsy only	Absent/Unknown	No/Unknown	No/Unknown
N0	59	Black	Other status	Prepuce	28	Moderately differentiated	Ta-T1	No/Biopsy only	Absent/Unknown	No/Unknown	No/Unknown
N1-N2	59	White	Married	Glans penis	49	Moderately differentiated	T3	Yes	Absent/Unknown	No/Unknown	No/Unknown
N1-N2	59	Black	Married	Overlapping lesion of penis	41	Well differentiated	T3	Yes	Absent/Unknown	No/Unknown	Yes
N0	59	White	Other status	Glans penis	21	Well differentiated	Ta-T1	No/Biopsy only	Absent/Unknown	No/Unknown	No/Unknown
N0	60	White	Married	Glans penis	20	Moderately differentiated	Ta-T1	No/Biopsy only	Absent/Unknown	No/Unknown	Yes
N0	60	White	Other status	Glans penis	35	Poorly differentiated	T3	Yes	Absent/Unknown	No/Unknown	No/Unknown
N0	60	White	Other status	Body of penis	95	Moderately differentiated	T2	No/Biopsy only	Absent/Unknown	No/Unknown	No/Unknown
N0	60	White	Other status	Glans penis	40	Well differentiated	Ta-T1	No/Biopsy only	Present	No/Unknown	No/Unknown
N0	60	White	Other status	Prepuce	28	Well differentiated	Ta-T1	No/Biopsy only	Absent/Unknown	No/Unknown	No/Unknown
N0	60	White	Married	Prepuce	31	Poorly differentiated	Ta-T1	No/Biopsy only	Present	No/Unknown	No/Unknown
N0	60	Black	Other status	Glans penis	15	Moderately differentiated	Ta-T1	No/Biopsy only	Absent/Unknown	No/Unknown	No/Unknown
N1-N2	60	White	Married	Glans penis	37	Moderately differentiated	T3	Yes	Present	No/Unknown	Yes
N0	60	White	Other status	Glans penis	70	Moderately differentiated	T3	Yes	Absent/Unknown	No/Unknown	No/Unknown
N0	60	White	Married	Glans penis	30	Well differentiated	Ta-T1	No/Biopsy only	Absent/Unknown	No/Unknown	No/Unknown
N0	60	White	Other status	Glans penis	54	Moderately differentiated	T2	No/Biopsy only	Absent/Unknown	No/Unknown	No/Unknown
N0	60	White	Married	Glans penis	48	Well differentiated	T3	No/Biopsy only	Absent/Unknown	No/Unknown	Yes
N0	60	White	Married	Body of penis	13	Poorly differentiated	Ta-T1	No/Biopsy only	Absent/Unknown	No/Unknown	No/Unknown
N0	60	White	Married	Overlapping lesion of penis	15	Moderately differentiated	T2	No/Biopsy only	Absent/Unknown	Yes	No/Unknown
N0	60	White	Other status	Glans penis	13	Well differentiated	T3	No/Biopsy only	Absent/Unknown	No/Unknown	No/Unknown
N0	60	Other/Unknown	Married	Prepuce	15	Moderately differentiated	Ta-T1	No/Biopsy only	Absent/Unknown	No/Unknown	No/Unknown
N0	60	White	Married	Prepuce	28	Well differentiated	T2	No/Biopsy only	Absent/Unknown	No/Unknown	No/Unknown
N1-N2	60	White	Married	Glans penis	36	Moderately differentiated	Ta-T1	Yes	Absent/Unknown	No/Unknown	No/Unknown
N0	60	White	Other status	Glans penis	35	Moderately differentiated	T3	No/Biopsy only	Absent/Unknown	No/Unknown	No/Unknown
N0	60	White	Other status	Glans penis	31	Moderately differentiated	T2	No/Biopsy only	Absent/Unknown	No/Unknown	No/Unknown
N0	60	White	Married	Glans penis	27	Moderately differentiated	T3	No/Biopsy only	Absent/Unknown	No/Unknown	No/Unknown
N0	60	White	Married	Glans penis	21	Poorly differentiated	T3	No/Biopsy only	Present	No/Unknown	No/Unknown
N0	60	White	Other status	Glans penis	45	Moderately differentiated	T2	No/Biopsy only	Absent/Unknown	No/Unknown	No/Unknown
N0	60	White	Other status	Prepuce	34	Moderately differentiated	Ta-T1	No/Biopsy only	Absent/Unknown	No/Unknown	No/Unknown
N0	60	Black	Married	Overlapping lesion of penis	10	Moderately differentiated	T3	No/Biopsy only	Absent/Unknown	No/Unknown	No/Unknown
N0	60	White	Other status	Glans penis	21	Well differentiated	Ta-T1	No/Biopsy only	Absent/Unknown	No/Unknown	No/Unknown
N0	60	White	Other status	Glans penis	85	Poorly differentiated	T2	No/Biopsy only	Absent/Unknown	No/Unknown	No/Unknown
N1-N2	60	Black	Other status	Body of penis	110	Poorly differentiated	T3	Yes	Present	No/Unknown	No/Unknown
N1-N2	60	White	Married	Glans penis	40	Moderately differentiated	T3	Yes	Absent/Unknown	No/Unknown	Yes
N0	61	White	Married	Prepuce	15	Well differentiated	Ta-T1	No/Biopsy only	Absent/Unknown	No/Unknown	No/Unknown
N0	61	White	Married	Glans penis	32	Well differentiated	Ta-T1	No/Biopsy only	Absent/Unknown	No/Unknown	No/Unknown
N0	61	White	Married	Body of penis	6	Well differentiated	Ta-T1	No/Biopsy only	Absent/Unknown	No/Unknown	No/Unknown
N0	61	White	Married	Prepuce	18	Moderately differentiated	Ta-T1	No/Biopsy only	Absent/Unknown	No/Unknown	No/Unknown
N1-N2	61	White	Other status	Prepuce	21	Poorly differentiated	T2	Yes	Present	No/Unknown	Yes
N1-N2	61	White	Other status	Overlapping lesion of penis	20	Poorly differentiated	T2	No/Biopsy only	Absent/Unknown	No/Unknown	No/Unknown
N1-N2	61	White	Other status	Glans penis	70	Moderately differentiated	T2	No/Biopsy only	Absent/Unknown	Yes	Yes
N0	61	Black	Other status	Glans penis	20	Moderately differentiated	Ta-T1	Yes	Absent/Unknown	No/Unknown	No/Unknown
N0	61	White	Other status	Glans penis	12	Well differentiated	Ta-T1	No/Biopsy only	Absent/Unknown	No/Unknown	No/Unknown
N0	61	White	Married	Glans penis	20	Poorly differentiated	T3	No/Biopsy only	Present	No/Unknown	No/Unknown
N0	61	White	Married	Glans penis	55	Poorly differentiated	T2	Yes	Present	No/Unknown	No/Unknown
N0	61	White	Other status	Glans penis	30	Well differentiated	T2	Yes	Absent/Unknown	No/Unknown	No/Unknown
N0	61	Black	Other status	Glans penis	35	Well differentiated	T3	Yes	Absent/Unknown	No/Unknown	No/Unknown
N0	61	White	Other status	Glans penis	33	Moderately differentiated	T2	No/Biopsy only	Present	Yes	No/Unknown
N0	61	White	Married	Glans penis	50	Moderately differentiated	Ta-T1	No/Biopsy only	Absent/Unknown	No/Unknown	Yes
N0	61	Black	Married	Prepuce	15	Well differentiated	Ta-T1	No/Biopsy only	Absent/Unknown	No/Unknown	No/Unknown
N0	61	White	Married	Prepuce	20	Moderately differentiated	Ta-T1	No/Biopsy only	Absent/Unknown	No/Unknown	No/Unknown
N0	61	White	Married	Glans penis	60	Moderately differentiated	T2	No/Biopsy only	Absent/Unknown	No/Unknown	No/Unknown
N0	61	White	Married	Overlapping lesion of penis	56	Moderately differentiated	T3	Yes	Present	No/Unknown	No/Unknown
N0	61	White	Married	Glans penis	35	Moderately differentiated	T3	Yes	Absent/Unknown	No/Unknown	No/Unknown
N0	61	White	Married	Glans penis	17	Moderately differentiated	T2	No/Biopsy only	Absent/Unknown	No/Unknown	No/Unknown
N0	62	White	Other status	Glans penis	16	Moderately differentiated	Ta-T1	No/Biopsy only	Absent/Unknown	No/Unknown	No/Unknown
N0	62	White	Married	Glans penis	16	Moderately differentiated	Ta-T1	No/Biopsy only	Absent/Unknown	No/Unknown	No/Unknown
N0	62	White	Other status	Body of penis	3	Well differentiated	Ta-T1	No/Biopsy only	Absent/Unknown	No/Unknown	No/Unknown
N1-N2	62	Other/Unknown	Married	Glans penis	40	Moderately differentiated	T2	Yes	Absent/Unknown	No/Unknown	No/Unknown
N0	62	White	Married	Prepuce	30	Well differentiated	T2	No/Biopsy only	Absent/Unknown	No/Unknown	No/Unknown
N0	62	White	Married	Glans penis	25	Well differentiated	Ta-T1	Yes	Absent/Unknown	No/Unknown	No/Unknown
N0	62	White	Married	Overlapping lesion of penis	45	Moderately differentiated	Ta-T1	No/Biopsy only	Absent/Unknown	No/Unknown	No/Unknown
N0	62	White	Married	Overlapping lesion of penis	10	Well differentiated	T2	No/Biopsy only	Absent/Unknown	No/Unknown	No/Unknown
N0	62	White	Married	Glans penis	25	Moderately differentiated	Ta-T1	No/Biopsy only	Absent/Unknown	No/Unknown	No/Unknown
N1-N2	62	White	Married	Glans penis	19	Poorly differentiated	T2	Yes	Absent/Unknown	No/Unknown	No/Unknown
N1-N2	62	White	Married	Glans penis	20	Poorly differentiated	Ta-T1	Yes	Absent/Unknown	No/Unknown	No/Unknown
N0	62	Other/Unknown	Married	Glans penis	42	Well differentiated	T2	No/Biopsy only	Absent/Unknown	No/Unknown	No/Unknown
N0	62	White	Other status	Glans penis	90	Moderately differentiated	T2	No/Biopsy only	Present	No/Unknown	No/Unknown
N0	62	White	Married	Glans penis	28	Well differentiated	T2	No/Biopsy only	Absent/Unknown	Yes	No/Unknown
N0	62	White	Married	Prepuce	37	Well differentiated	Ta-T1	No/Biopsy only	Absent/Unknown	No/Unknown	No/Unknown
N1-N2	62	White	Married	Overlapping lesion of penis	35	Poorly differentiated	Ta-T1	No/Biopsy only	Absent/Unknown	Yes	No/Unknown
N0	62	White	Married	Glans penis	20	Moderately differentiated	Ta-T1	No/Biopsy only	Absent/Unknown	No/Unknown	No/Unknown
N0	62	Black	Other status	Glans penis	24	Poorly differentiated	Ta-T1	No/Biopsy only	Absent/Unknown	No/Unknown	No/Unknown
N0	62	Black	Married	Glans penis	28	Poorly differentiated	T3	Yes	Absent/Unknown	No/Unknown	No/Unknown
N0	62	Black	Other status	Glans penis	6	Poorly differentiated	T2	No/Biopsy only	Present	No/Unknown	No/Unknown
N0	62	White	Married	Prepuce	10	Moderately differentiated	Ta-T1	No/Biopsy only	Absent/Unknown	No/Unknown	No/Unknown
N0	62	White	Other status	Glans penis	35	Moderately differentiated	T2	No/Biopsy only	Absent/Unknown	No/Unknown	No/Unknown
N0	62	White	Married	Glans penis	20	Well differentiated	T2	No/Biopsy only	Absent/Unknown	No/Unknown	No/Unknown
N0	62	White	Married	Glans penis	45	Moderately differentiated	T3	Yes	Absent/Unknown	No/Unknown	No/Unknown
N0	62	White	Married	Glans penis	30	Moderately differentiated	Ta-T1	No/Biopsy only	Absent/Unknown	No/Unknown	No/Unknown
N1-N2	62	White	Other status	Overlapping lesion of penis	55	Moderately differentiated	T3	No/Biopsy only	Absent/Unknown	Yes	No/Unknown
N0	62	White	Married	Glans penis	32	Moderately differentiated	Ta-T1	No/Biopsy only	Absent/Unknown	No/Unknown	No/Unknown
N0	62	White	Other status	Body of penis	50	Poorly differentiated	Ta-T1	No/Biopsy only	Absent/Unknown	Yes	Yes
N0	63	White	Married	Prepuce	17	Moderately differentiated	Ta-T1	No/Biopsy only	Absent/Unknown	No/Unknown	No/Unknown
N1-N2	63	White	Other status	Glans penis	50	Moderately differentiated	T2	Yes	Absent/Unknown	No/Unknown	No/Unknown
N0	63	Other/Unknown	Married	Glans penis	13	Moderately differentiated	T3	No/Biopsy only	Absent/Unknown	No/Unknown	No/Unknown
N1-N2	63	Other/Unknown	Married	Glans penis	37	Poorly differentiated	T3	No/Biopsy only	Absent/Unknown	No/Unknown	No/Unknown
N0	63	White	Married	Glans penis	35	Moderately differentiated	Ta-T1	No/Biopsy only	Absent/Unknown	No/Unknown	No/Unknown
N0	63	White	Married	Glans penis	40	Well differentiated	T3	No/Biopsy only	Absent/Unknown	No/Unknown	No/Unknown
N0	63	White	Married	Glans penis	15	Well differentiated	Ta-T1	No/Biopsy only	Absent/Unknown	No/Unknown	No/Unknown
N1-N2	63	White	Other status	Glans penis	40	Poorly differentiated	T2	Yes	Absent/Unknown	Yes	No/Unknown
N0	63	White	Other status	Glans penis	30	Moderately differentiated	T3	Yes	Absent/Unknown	No/Unknown	No/Unknown
N0	63	White	Other status	Glans penis	70	Well differentiated	T3	No/Biopsy only	Absent/Unknown	No/Unknown	No/Unknown
N0	63	White	Married	Glans penis	40	Poorly differentiated	Ta-T1	No/Biopsy only	Absent/Unknown	No/Unknown	No/Unknown
N0	63	White	Married	Prepuce	15	Well differentiated	Ta-T1	No/Biopsy only	Absent/Unknown	No/Unknown	No/Unknown
N0	63	White	Other status	Glans penis	100	Moderately differentiated	T3	No/Biopsy only	Absent/Unknown	No/Unknown	No/Unknown
N0	63	White	Married	Glans penis	14	Undifferentiated/Anaplastic	Ta-T1	No/Biopsy only	Absent/Unknown	No/Unknown	No/Unknown
N0	63	White	Married	Glans penis	4	Moderately differentiated	Ta-T1	No/Biopsy only	Absent/Unknown	No/Unknown	No/Unknown
N0	63	White	Other status	Glans penis	25	Well differentiated	T2	Yes	Absent/Unknown	No/Unknown	No/Unknown
N0	63	White	Married	Glans penis	120	Moderately differentiated	T3	No/Biopsy only	Absent/Unknown	No/Unknown	No/Unknown
N0	63	White	Married	Glans penis	37	Moderately differentiated	T3	No/Biopsy only	Absent/Unknown	No/Unknown	No/Unknown
N0	63	Black	Other status	Prepuce	25	Moderately differentiated	Ta-T1	No/Biopsy only	Absent/Unknown	No/Unknown	No/Unknown
N0	63	White	Married	Glans penis	41	Well differentiated	T2	No/Biopsy only	Absent/Unknown	No/Unknown	No/Unknown
N0	63	White	Married	Overlapping lesion of penis	17	Moderately differentiated	T2	No/Biopsy only	Absent/Unknown	No/Unknown	No/Unknown
N0	63	White	Married	Body of penis	25	Well differentiated	T2	No/Biopsy only	Absent/Unknown	Yes	No/Unknown
N0	64	Other/Unknown	Married	Glans penis	55	Well differentiated	T3	No/Biopsy only	Absent/Unknown	No/Unknown	No/Unknown
N0	64	White	Other status	Glans penis	7	Well differentiated	Ta-T1	No/Biopsy only	Absent/Unknown	No/Unknown	No/Unknown
N1-N2	64	White	Other status	Overlapping lesion of penis	60	Moderately differentiated	T2	Yes	Absent/Unknown	No/Unknown	Yes
N0	64	White	Married	Prepuce	18	Moderately differentiated	Ta-T1	No/Biopsy only	Absent/Unknown	No/Unknown	No/Unknown
N1-N2	64	White	Other status	Glans penis	30	Moderately differentiated	T3	Yes	Present	Yes	No/Unknown
N0	64	White	Married	Glans penis	15	Moderately differentiated	Ta-T1	No/Biopsy only	Absent/Unknown	No/Unknown	No/Unknown
N0	64	White	Other status	Glans penis	9	Moderately differentiated	Ta-T1	No/Biopsy only	Absent/Unknown	No/Unknown	No/Unknown
N0	64	White	Married	Glans penis	30	Well differentiated	Ta-T1	No/Biopsy only	Absent/Unknown	No/Unknown	No/Unknown
N0	64	White	Other status	Prepuce	4	Poorly differentiated	Ta-T1	No/Biopsy only	Absent/Unknown	No/Unknown	No/Unknown
N0	64	White	Married	Prepuce	10	Well differentiated	Ta-T1	No/Biopsy only	Absent/Unknown	No/Unknown	No/Unknown
N0	64	White	Married	Glans penis	29	Moderately differentiated	T2	No/Biopsy only	Absent/Unknown	No/Unknown	No/Unknown
N0	64	White	Other status	Prepuce	10	Moderately differentiated	Ta-T1	No/Biopsy only	Absent/Unknown	No/Unknown	No/Unknown
N0	64	White	Other status	Glans penis	25	Poorly differentiated	Ta-T1	Yes	Absent/Unknown	No/Unknown	No/Unknown
N0	64	White	Married	Glans penis	20	Well differentiated	Ta-T1	No/Biopsy only	Absent/Unknown	No/Unknown	No/Unknown
N0	64	White	Other status	Glans penis	25	Well differentiated	Ta-T1	No/Biopsy only	Absent/Unknown	No/Unknown	No/Unknown
N1-N2	64	White	Married	Glans penis	44	Moderately differentiated	T3	Yes	Present	No/Unknown	No/Unknown
N0	64	White	Married	Glans penis	20	Moderately differentiated	Ta-T1	No/Biopsy only	Absent/Unknown	No/Unknown	No/Unknown
N1-N2	64	White	Other status	Glans penis	25	Poorly differentiated	T3	Yes	Absent/Unknown	No/Unknown	No/Unknown
N0	64	Other/Unknown	Married	Glans penis	24	Moderately differentiated	Ta-T1	No/Biopsy only	Absent/Unknown	No/Unknown	No/Unknown
N0	64	Black	Other status	Glans penis	30	Poorly differentiated	Ta-T1	No/Biopsy only	Absent/Unknown	Yes	Yes
N0	64	White	Married	Prepuce	20	Well differentiated	Ta-T1	No/Biopsy only	Absent/Unknown	No/Unknown	No/Unknown
N0	64	White	Married	Prepuce	2	Well differentiated	Ta-T1	No/Biopsy only	Absent/Unknown	No/Unknown	No/Unknown
N0	64	White	Other status	Glans penis	50	Moderately differentiated	T2	No/Biopsy only	Absent/Unknown	No/Unknown	No/Unknown
N0	64	White	Married	Glans penis	18	Moderately differentiated	Ta-T1	No/Biopsy only	Absent/Unknown	No/Unknown	No/Unknown
N0	64	White	Married	Prepuce	20	Moderately differentiated	Ta-T1	No/Biopsy only	Absent/Unknown	No/Unknown	No/Unknown
N0	64	White	Married	Prepuce	15	Well differentiated	Ta-T1	No/Biopsy only	Absent/Unknown	No/Unknown	No/Unknown
N0	64	White	Other status	Glans penis	25	Moderately differentiated	T2	No/Biopsy only	Present	No/Unknown	No/Unknown
N0	65	White	Other status	Body of penis	15	Moderately differentiated	T2	No/Biopsy only	Absent/Unknown	No/Unknown	No/Unknown
N0	65	White	Other status	Glans penis	18	Well differentiated	Ta-T1	Yes	Absent/Unknown	No/Unknown	No/Unknown
N0	65	White	Married	Glans penis	30	Moderately differentiated	T3	No/Biopsy only	Absent/Unknown	No/Unknown	No/Unknown
N0	65	Black	Other status	Glans penis	48	Moderately differentiated	Ta-T1	Yes	Present	No/Unknown	No/Unknown
N0	65	Black	Married	Glans penis	29	Moderately differentiated	T2	Yes	Absent/Unknown	No/Unknown	No/Unknown
N0	65	White	Other status	Glans penis	33	Well differentiated	T2	No/Biopsy only	Absent/Unknown	No/Unknown	No/Unknown
N0	65	White	Married	Glans penis	10	Moderately differentiated	T3	Yes	Absent/Unknown	No/Unknown	No/Unknown
N0	65	White	Married	Prepuce	9	Poorly differentiated	Ta-T1	Yes	Absent/Unknown	No/Unknown	No/Unknown
N0	65	White	Other status	Glans penis	40	Moderately differentiated	Ta-T1	No/Biopsy only	Absent/Unknown	No/Unknown	No/Unknown
N1-N2	65	White	Married	Glans penis	35	Moderately differentiated	T2	Yes	Absent/Unknown	Yes	Yes
N0	65	White	Married	Glans penis	19	Well differentiated	T2	No/Biopsy only	Absent/Unknown	No/Unknown	No/Unknown
N0	65	White	Other status	Glans penis	60	Moderately differentiated	T2	No/Biopsy only	Absent/Unknown	No/Unknown	No/Unknown
N0	65	White	Married	Prepuce	22	Moderately differentiated	Ta-T1	No/Biopsy only	Absent/Unknown	No/Unknown	No/Unknown
N0	65	White	Married	Prepuce	20	Moderately differentiated	Ta-T1	No/Biopsy only	Absent/Unknown	No/Unknown	No/Unknown
N0	65	White	Married	Prepuce	30	Well differentiated	Ta-T1	No/Biopsy only	Absent/Unknown	No/Unknown	No/Unknown
N1-N2	65	White	Married	Glans penis	15	Moderately differentiated	T2	Yes	Present	No/Unknown	No/Unknown
N0	65	White	Married	Prepuce	55	Well differentiated	Ta-T1	No/Biopsy only	Absent/Unknown	No/Unknown	No/Unknown
N0	65	White	Other status	Overlapping lesion of penis	65	Moderately differentiated	Ta-T1	No/Biopsy only	Absent/Unknown	No/Unknown	No/Unknown
N0	65	White	Other status	Prepuce	40	Well differentiated	Ta-T1	No/Biopsy only	Absent/Unknown	No/Unknown	No/Unknown
N0	65	White	Married	Overlapping lesion of penis	90	Moderately differentiated	T3	Yes	Absent/Unknown	No/Unknown	No/Unknown
N0	65	White	Married	Glans penis	25	Moderately differentiated	Ta-T1	No/Biopsy only	Absent/Unknown	No/Unknown	No/Unknown
N0	65	White	Married	Glans penis	35	Well differentiated	Ta-T1	No/Biopsy only	Absent/Unknown	No/Unknown	No/Unknown
N0	65	White	Married	Glans penis	40	Well differentiated	Ta-T1	No/Biopsy only	Absent/Unknown	No/Unknown	No/Unknown
N0	65	White	Married	Glans penis	22	Moderately differentiated	T3	Yes	Absent/Unknown	No/Unknown	No/Unknown
N0	65	White	Married	Prepuce	60	Moderately differentiated	Ta-T1	Yes	Absent/Unknown	No/Unknown	Yes
N0	65	White	Other status	Glans penis	30	Moderately differentiated	Ta-T1	No/Biopsy only	Absent/Unknown	No/Unknown	No/Unknown
N0	65	Black	Married	Prepuce	45	Moderately differentiated	Ta-T1	No/Biopsy only	Absent/Unknown	No/Unknown	No/Unknown
N0	65	Black	Other status	Prepuce	45	Moderately differentiated	Ta-T1	Yes	Absent/Unknown	No/Unknown	No/Unknown
N1-N2	65	White	Other status	Glans penis	30	Well differentiated	Ta-T1	Yes	Absent/Unknown	Yes	No/Unknown
N1-N2	65	Black	Other status	Glans penis	40	Moderately differentiated	T2	Yes	Absent/Unknown	No/Unknown	No/Unknown
N0	65	White	Married	Body of penis	34	Poorly differentiated	Ta-T1	No/Biopsy only	Absent/Unknown	No/Unknown	No/Unknown
N0	65	White	Other status	Prepuce	43	Poorly differentiated	T2	Yes	Present	No/Unknown	No/Unknown
N0	65	White	Married	Prepuce	10	Well differentiated	Ta-T1	No/Biopsy only	Absent/Unknown	No/Unknown	No/Unknown
N0	65	White	Other status	Prepuce	50	Moderately differentiated	Ta-T1	No/Biopsy only	Absent/Unknown	No/Unknown	No/Unknown
N0	65	White	Other status	Body of penis	4	Well differentiated	Ta-T1	No/Biopsy only	Absent/Unknown	No/Unknown	No/Unknown
N0	66	White	Other status	Glans penis	30	Well differentiated	T2	No/Biopsy only	Absent/Unknown	No/Unknown	No/Unknown
N0	66	Other/Unknown	Married	Prepuce	31	Moderately differentiated	Ta-T1	No/Biopsy only	Absent/Unknown	No/Unknown	No/Unknown
N0	66	White	Other status	Prepuce	12	Poorly differentiated	Ta-T1	No/Biopsy only	Absent/Unknown	No/Unknown	No/Unknown
N0	66	White	Other status	Glans penis	24	Poorly differentiated	T2	No/Biopsy only	Present	No/Unknown	Yes
N0	66	White	Married	Glans penis	1	Well differentiated	T2	No/Biopsy only	Absent/Unknown	No/Unknown	No/Unknown
N0	66	White	Married	Glans penis	32	Moderately differentiated	T3	No/Biopsy only	Absent/Unknown	No/Unknown	No/Unknown
N0	66	White	Other status	Prepuce	29	Poorly differentiated	Ta-T1	No/Biopsy only	Absent/Unknown	No/Unknown	No/Unknown
N0	66	White	Married	Prepuce	31	Well differentiated	T2	No/Biopsy only	Absent/Unknown	No/Unknown	No/Unknown
N1-N2	66	White	Other status	Glans penis	22	Poorly differentiated	T3	Yes	Present	No/Unknown	Yes
N0	66	White	Other status	Glans penis	23	Moderately differentiated	Ta-T1	No/Biopsy only	Absent/Unknown	No/Unknown	No/Unknown
N0	66	Other/Unknown	Other status	Glans penis	7	Moderately differentiated	Ta-T1	No/Biopsy only	Absent/Unknown	No/Unknown	No/Unknown
N0	66	White	Married	Glans penis	32	Well differentiated	T2	Yes	Absent/Unknown	No/Unknown	No/Unknown
N0	66	White	Married	Glans penis	70	Well differentiated	T2	No/Biopsy only	Absent/Unknown	No/Unknown	No/Unknown
N1-N2	66	Black	Married	Body of penis	40	Moderately differentiated	T2	Yes	Absent/Unknown	No/Unknown	No/Unknown
N0	66	White	Married	Prepuce	15	Well differentiated	Ta-T1	No/Biopsy only	Absent/Unknown	No/Unknown	No/Unknown
N0	66	White	Other status	Overlapping lesion of penis	38	Moderately differentiated	Ta-T1	No/Biopsy only	Absent/Unknown	No/Unknown	No/Unknown
N0	66	White	Married	Prepuce	3	Moderately differentiated	Ta-T1	No/Biopsy only	Absent/Unknown	No/Unknown	No/Unknown
N0	66	Black	Married	Glans penis	7	Moderately differentiated	T2	Yes	Present	No/Unknown	Yes
N0	66	White	Married	Prepuce	65	Moderately differentiated	T2	Yes	Absent/Unknown	No/Unknown	No/Unknown
N0	66	White	Married	Glans penis	45	Poorly differentiated	T2	No/Biopsy only	Absent/Unknown	No/Unknown	No/Unknown
N0	66	White	Other status	Body of penis	37	Moderately differentiated	T3	No/Biopsy only	Absent/Unknown	No/Unknown	No/Unknown
N1-N2	66	White	Other status	Glans penis	40	Moderately differentiated	T2	Yes	Present	Yes	No/Unknown
N0	66	Black	Other status	Overlapping lesion of penis	60	Moderately differentiated	T3	Yes	Absent/Unknown	No/Unknown	No/Unknown
N0	67	White	Other status	Glans penis	60	Moderately differentiated	T2	Yes	Present	No/Unknown	No/Unknown
N1-N2	67	White	Married	Glans penis	35	Well differentiated	Ta-T1	Yes	Absent/Unknown	No/Unknown	No/Unknown
N0	67	White	Married	Glans penis	85	Moderately differentiated	Ta-T1	No/Biopsy only	Absent/Unknown	No/Unknown	No/Unknown
N0	67	White	Married	Glans penis	27	Moderately differentiated	T2	Yes	Absent/Unknown	No/Unknown	No/Unknown
N0	67	White	Married	Prepuce	8	Moderately differentiated	Ta-T1	No/Biopsy only	Absent/Unknown	No/Unknown	No/Unknown
N0	67	Black	Other status	Body of penis	60	Well differentiated	Ta-T1	No/Biopsy only	Absent/Unknown	No/Unknown	No/Unknown
N0	67	Other/Unknown	Other status	Glans penis	28	Moderately differentiated	T2	No/Biopsy only	Absent/Unknown	No/Unknown	No/Unknown
N0	67	White	Married	Prepuce	32	Well differentiated	T2	Yes	Absent/Unknown	No/Unknown	No/Unknown
N0	67	White	Married	Glans penis	11	Moderately differentiated	Ta-T1	No/Biopsy only	Present	No/Unknown	No/Unknown
N0	67	White	Other status	Glans penis	45	Moderately differentiated	T2	No/Biopsy only	Absent/Unknown	No/Unknown	No/Unknown
N1-N2	67	White	Married	Glans penis	19	Poorly differentiated	T3	Yes	Absent/Unknown	No/Unknown	No/Unknown
N0	67	White	Married	Glans penis	23	Moderately differentiated	T2	No/Biopsy only	Absent/Unknown	No/Unknown	No/Unknown
N0	67	White	Married	Glans penis	39	Poorly differentiated	Ta-T1	No/Biopsy only	Absent/Unknown	No/Unknown	No/Unknown
N0	67	White	Married	Glans penis	30	Moderately differentiated	Ta-T1	No/Biopsy only	Absent/Unknown	No/Unknown	No/Unknown
N0	67	White	Other status	Glans penis	15	Well differentiated	Ta-T1	No/Biopsy only	Absent/Unknown	No/Unknown	No/Unknown
N0	67	White	Married	Overlapping lesion of penis	40	Moderately differentiated	T2	No/Biopsy only	Absent/Unknown	No/Unknown	No/Unknown
N0	67	White	Married	Glans penis	16	Well differentiated	T2	No/Biopsy only	Absent/Unknown	No/Unknown	No/Unknown
N0	67	White	Other status	Glans penis	35	Poorly differentiated	T2	No/Biopsy only	Absent/Unknown	No/Unknown	No/Unknown
N0	67	White	Married	Body of penis	165	Poorly differentiated	Ta-T1	Yes	Absent/Unknown	No/Unknown	No/Unknown
N0	67	White	Other status	Prepuce	20	Moderately differentiated	Ta-T1	No/Biopsy only	Present	No/Unknown	No/Unknown
N0	67	White	Married	Glans penis	40	Well differentiated	T2	No/Biopsy only	Absent/Unknown	No/Unknown	No/Unknown
N0	67	Black	Other status	Prepuce	15	Well differentiated	Ta-T1	No/Biopsy only	Absent/Unknown	No/Unknown	No/Unknown
N0	67	White	Married	Glans penis	15	Moderately differentiated	Ta-T1	No/Biopsy only	Absent/Unknown	No/Unknown	No/Unknown
N1-N2	67	White	Married	Glans penis	20	Moderately differentiated	T2	Yes	Absent/Unknown	Yes	No/Unknown
N1-N2	67	White	Other status	Glans penis	85	Undifferentiated/Anaplastic	T3	Yes	Absent/Unknown	No/Unknown	No/Unknown
N1-N2	67	White	Other status	Glans penis	30	Poorly differentiated	T3	Yes	Absent/Unknown	No/Unknown	No/Unknown
N0	67	White	Married	Glans penis	22	Well differentiated	T2	No/Biopsy only	Absent/Unknown	No/Unknown	No/Unknown
N0	68	White	Other status	Glans penis	6	Poorly differentiated	T2	No/Biopsy only	Present	No/Unknown	No/Unknown
N0	68	White	Married	Glans penis	30	Moderately differentiated	T3	No/Biopsy only	Absent/Unknown	No/Unknown	No/Unknown
N0	68	White	Other status	Glans penis	23	Poorly differentiated	T2	No/Biopsy only	Absent/Unknown	No/Unknown	No/Unknown
N0	68	White	Married	Prepuce	22	Moderately differentiated	Ta-T1	No/Biopsy only	Absent/Unknown	No/Unknown	No/Unknown
N0	68	White	Other status	Prepuce	20	Moderately differentiated	Ta-T1	No/Biopsy only	Absent/Unknown	No/Unknown	No/Unknown
N0	68	White	Married	Prepuce	26	Well differentiated	Ta-T1	No/Biopsy only	Absent/Unknown	No/Unknown	No/Unknown
N0	68	White	Other status	Glans penis	32	Poorly differentiated	T2	No/Biopsy only	Absent/Unknown	No/Unknown	No/Unknown
N0	68	White	Married	Prepuce	40	Well differentiated	Ta-T1	No/Biopsy only	Absent/Unknown	No/Unknown	No/Unknown
N0	68	White	Married	Prepuce	25	Moderately differentiated	Ta-T1	No/Biopsy only	Absent/Unknown	No/Unknown	No/Unknown
N0	68	White	Married	Glans penis	36	Well differentiated	T2	No/Biopsy only	Absent/Unknown	No/Unknown	No/Unknown
N1-N2	68	White	Married	Glans penis	46	Moderately differentiated	T2	Yes	Present	No/Unknown	No/Unknown
N0	68	Other/Unknown	Married	Glans penis	30	Poorly differentiated	T3	Yes	Absent/Unknown	No/Unknown	No/Unknown
N0	68	White	Married	Overlapping lesion of penis	42	Moderately differentiated	T3	Yes	Present	No/Unknown	No/Unknown
N1-N2	68	White	Married	Glans penis	48	Poorly differentiated	T3	Yes	Present	No/Unknown	No/Unknown
N0	68	Black	Other status	Glans penis	46	Well differentiated	Ta-T1	No/Biopsy only	Absent/Unknown	No/Unknown	No/Unknown
N0	68	White	Married	Glans penis	10	Moderately differentiated	T3	Yes	Absent/Unknown	No/Unknown	No/Unknown
N0	68	White	Married	Overlapping lesion of penis	55	Well differentiated	T3	No/Biopsy only	Absent/Unknown	No/Unknown	No/Unknown
N0	68	White	Married	Glans penis	38	Well differentiated	Ta-T1	No/Biopsy only	Absent/Unknown	No/Unknown	No/Unknown
N1-N2	68	Other/Unknown	Other status	Glans penis	20	Poorly differentiated	Ta-T1	Yes	Absent/Unknown	Yes	Yes
N0	68	White	Other status	Prepuce	22	Moderately differentiated	Ta-T1	No/Biopsy only	Absent/Unknown	Yes	No/Unknown
N0	68	White	Married	Glans penis	35	Well differentiated	T2	No/Biopsy only	Absent/Unknown	No/Unknown	No/Unknown
N0	68	White	Other status	Overlapping lesion of penis	23	Moderately differentiated	Ta-T1	No/Biopsy only	Absent/Unknown	No/Unknown	No/Unknown
N0	68	Black	Married	Prepuce	43	Moderately differentiated	Ta-T1	No/Biopsy only	Absent/Unknown	No/Unknown	No/Unknown
N0	68	White	Married	Prepuce	20	Moderately differentiated	Ta-T1	No/Biopsy only	Absent/Unknown	No/Unknown	No/Unknown
N0	68	Black	Married	Prepuce	15	Moderately differentiated	Ta-T1	No/Biopsy only	Absent/Unknown	No/Unknown	No/Unknown
N1-N2	68	White	Married	Glans penis	25	Moderately differentiated	T2	Yes	Absent/Unknown	Yes	No/Unknown
N0	68	White	Married	Glans penis	20	Moderately differentiated	T2	No/Biopsy only	Absent/Unknown	No/Unknown	No/Unknown
N0	68	White	Married	Glans penis	9	Moderately differentiated	T2	No/Biopsy only	Absent/Unknown	No/Unknown	No/Unknown
N0	68	White	Married	Glans penis	19	Moderately differentiated	T2	No/Biopsy only	Absent/Unknown	No/Unknown	No/Unknown
N1-N2	68	White	Other status	Prepuce	26	Well differentiated	T2	No/Biopsy only	Absent/Unknown	No/Unknown	No/Unknown
N0	68	White	Married	Glans penis	40	Well differentiated	Ta-T1	No/Biopsy only	Absent/Unknown	No/Unknown	No/Unknown
N0	68	White	Married	Overlapping lesion of penis	90	Poorly differentiated	T2	Yes	Absent/Unknown	No/Unknown	No/Unknown
N0	68	White	Married	Prepuce	5	Poorly differentiated	Ta-T1	No/Biopsy only	Absent/Unknown	No/Unknown	No/Unknown
N0	68	White	Married	Body of penis	40	Moderately differentiated	Ta-T1	No/Biopsy only	Absent/Unknown	No/Unknown	No/Unknown
N0	69	Black	Other status	Glans penis	30	Well differentiated	Ta-T1	No/Biopsy only	Absent/Unknown	No/Unknown	No/Unknown
N0	69	White	Other status	Glans penis	25	Well differentiated	Ta-T1	No/Biopsy only	Absent/Unknown	No/Unknown	No/Unknown
N0	69	White	Other status	Glans penis	6	Moderately differentiated	T2	Yes	Absent/Unknown	No/Unknown	No/Unknown
N0	69	White	Married	Glans penis	30	Moderately differentiated	T2	Yes	Present	No/Unknown	No/Unknown
N0	69	White	Other status	Prepuce	23	Moderately differentiated	Ta-T1	No/Biopsy only	Absent/Unknown	No/Unknown	No/Unknown
N0	69	White	Married	Glans penis	25	Poorly differentiated	Ta-T1	No/Biopsy only	Absent/Unknown	No/Unknown	No/Unknown
N0	69	White	Married	Glans penis	20	Moderately differentiated	Ta-T1	No/Biopsy only	Absent/Unknown	No/Unknown	No/Unknown
N0	69	White	Married	Glans penis	23	Well differentiated	Ta-T1	No/Biopsy only	Absent/Unknown	No/Unknown	No/Unknown
N1-N2	69	Other/Unknown	Married	Glans penis	8	Moderately differentiated	Ta-T1	Yes	Absent/Unknown	No/Unknown	Yes
N0	69	White	Other status	Prepuce	30	Moderately differentiated	Ta-T1	Yes	Absent/Unknown	No/Unknown	No/Unknown
N0	69	White	Married	Glans penis	70	Poorly differentiated	T2	No/Biopsy only	Absent/Unknown	Yes	No/Unknown
N0	69	White	Married	Glans penis	32	Well differentiated	T3	No/Biopsy only	Absent/Unknown	No/Unknown	No/Unknown
N0	69	Other/Unknown	Married	Prepuce	9	Moderately differentiated	Ta-T1	No/Biopsy only	Absent/Unknown	No/Unknown	No/Unknown
N0	69	White	Other status	Glans penis	40	Poorly differentiated	T2	No/Biopsy only	Absent/Unknown	No/Unknown	No/Unknown
N0	69	White	Married	Overlapping lesion of penis	25	Poorly differentiated	Ta-T1	Yes	Absent/Unknown	No/Unknown	No/Unknown
N0	69	White	Married	Glans penis	25	Moderately differentiated	Ta-T1	No/Biopsy only	Absent/Unknown	No/Unknown	No/Unknown
N0	69	White	Other status	Glans penis	50	Poorly differentiated	T3	No/Biopsy only	Absent/Unknown	No/Unknown	No/Unknown
N0	69	White	Married	Glans penis	18	Moderately differentiated	T2	Yes	Absent/Unknown	No/Unknown	No/Unknown
N0	69	Other/Unknown	Married	Glans penis	15	Moderately differentiated	Ta-T1	No/Biopsy only	Absent/Unknown	No/Unknown	No/Unknown
N0	69	White	Married	Glans penis	13	Poorly differentiated	Ta-T1	No/Biopsy only	Absent/Unknown	No/Unknown	No/Unknown
N0	69	White	Married	Glans penis	3	Well differentiated	Ta-T1	No/Biopsy only	Absent/Unknown	No/Unknown	No/Unknown
N0	69	White	Other status	Glans penis	25	Poorly differentiated	T2	No/Biopsy only	Present	No/Unknown	No/Unknown
N1-N2	69	White	Other status	Prepuce	46	Well differentiated	T2	Yes	Absent/Unknown	Yes	Yes
N1-N2	69	White	Other status	Glans penis	30	Poorly differentiated	T3	Yes	Absent/Unknown	No/Unknown	No/Unknown
N0	69	White	Married	Glans penis	10	Well differentiated	Ta-T1	No/Biopsy only	Absent/Unknown	No/Unknown	No/Unknown
N0	69	White	Other status	Prepuce	37	Well differentiated	Ta-T1	No/Biopsy only	Absent/Unknown	No/Unknown	No/Unknown
N0	69	White	Other status	Glans penis	30	Moderately differentiated	T2	No/Biopsy only	Absent/Unknown	No/Unknown	No/Unknown
N0	69	Other/Unknown	Married	Glans penis	45	Moderately differentiated	Ta-T1	No/Biopsy only	Absent/Unknown	No/Unknown	No/Unknown
N0	69	White	Other status	Glans penis	30	Well differentiated	T2	No/Biopsy only	Absent/Unknown	No/Unknown	No/Unknown
N0	69	Black	Married	Prepuce	35	Moderately differentiated	Ta-T1	No/Biopsy only	Absent/Unknown	No/Unknown	No/Unknown
N1-N2	69	White	Married	Overlapping lesion of penis	24	Well differentiated	Ta-T1	No/Biopsy only	Absent/Unknown	Yes	Yes
N0	69	White	Other status	Glans penis	40	Well differentiated	T2	No/Biopsy only	Absent/Unknown	No/Unknown	No/Unknown
N1-N2	69	White	Married	Glans penis	55	Poorly differentiated	T2	Yes	Absent/Unknown	No/Unknown	Yes
N0	69	White	Married	Prepuce	24	Moderately differentiated	Ta-T1	Yes	Absent/Unknown	No/Unknown	No/Unknown
N0	69	Black	Other status	Glans penis	25	Moderately differentiated	T3	No/Biopsy only	Absent/Unknown	No/Unknown	No/Unknown
N0	69	White	Other status	Glans penis	26	Moderately differentiated	T3	Yes	Absent/Unknown	No/Unknown	No/Unknown
N0	70	White	Other status	Glans penis	28	Well differentiated	Ta-T1	Yes	Absent/Unknown	No/Unknown	No/Unknown
N1-N2	70	White	Other status	Body of penis	8	Moderately differentiated	Ta-T1	Yes	Absent/Unknown	No/Unknown	No/Unknown
N0	70	Other/Unknown	Other status	Glans penis	40	Well differentiated	Ta-T1	No/Biopsy only	Absent/Unknown	No/Unknown	No/Unknown
N0	70	Other/Unknown	Married	Glans penis	45	Moderately differentiated	T2	No/Biopsy only	Absent/Unknown	No/Unknown	No/Unknown
N0	70	White	Married	Glans penis	22	Poorly differentiated	Ta-T1	No/Biopsy only	Absent/Unknown	No/Unknown	No/Unknown
N0	70	White	Other status	Prepuce	40	Well differentiated	Ta-T1	No/Biopsy only	Absent/Unknown	No/Unknown	No/Unknown
N0	70	White	Married	Glans penis	8	Well differentiated	Ta-T1	No/Biopsy only	Absent/Unknown	No/Unknown	No/Unknown
N0	70	White	Married	Overlapping lesion of penis	12	Well differentiated	Ta-T1	No/Biopsy only	Absent/Unknown	No/Unknown	No/Unknown
N0	70	White	Other status	Glans penis	50	Well differentiated	T2	No/Biopsy only	Absent/Unknown	No/Unknown	No/Unknown
N1-N2	70	White	Other status	Body of penis	76	Poorly differentiated	T2	Yes	Absent/Unknown	No/Unknown	No/Unknown
N0	70	White	Married	Prepuce	1	Moderately differentiated	Ta-T1	No/Biopsy only	Absent/Unknown	No/Unknown	No/Unknown
N0	70	White	Married	Glans penis	20	Moderately differentiated	T2	Yes	Absent/Unknown	No/Unknown	No/Unknown
N1-N2	70	White	Married	Glans penis	15	Moderately differentiated	Ta-T1	Yes	Absent/Unknown	No/Unknown	No/Unknown
N0	70	White	Married	Glans penis	35	Poorly differentiated	Ta-T1	Yes	Absent/Unknown	No/Unknown	No/Unknown
N0	70	White	Married	Prepuce	3	Poorly differentiated	Ta-T1	No/Biopsy only	Absent/Unknown	No/Unknown	No/Unknown
N0	70	White	Married	Glans penis	29	Well differentiated	Ta-T1	No/Biopsy only	Absent/Unknown	No/Unknown	No/Unknown
N0	70	White	Married	Glans penis	18	Poorly differentiated	T2	Yes	Present	No/Unknown	No/Unknown
N0	70	White	Married	Body of penis	10	Poorly differentiated	T2	No/Biopsy only	Absent/Unknown	No/Unknown	No/Unknown
N0	70	White	Married	Glans penis	33	Moderately differentiated	Ta-T1	No/Biopsy only	Absent/Unknown	No/Unknown	No/Unknown
N0	70	White	Married	Prepuce	38	Moderately differentiated	Ta-T1	No/Biopsy only	Absent/Unknown	Yes	No/Unknown
N0	70	White	Other status	Overlapping lesion of penis	26	Moderately differentiated	Ta-T1	No/Biopsy only	Absent/Unknown	No/Unknown	No/Unknown
N0	70	Black	Married	Body of penis	45	Moderately differentiated	T2	Yes	Absent/Unknown	No/Unknown	No/Unknown
N0	70	White	Other status	Glans penis	18	Moderately differentiated	T2	Yes	Absent/Unknown	No/Unknown	No/Unknown
N0	70	White	Married	Glans penis	25	Well differentiated	T3	No/Biopsy only	Absent/Unknown	No/Unknown	No/Unknown
N1-N2	70	White	Married	Body of penis	57	Moderately differentiated	T2	Yes	Present	No/Unknown	No/Unknown
N0	70	White	Other status	Glans penis	11	Moderately differentiated	Ta-T1	No/Biopsy only	Absent/Unknown	No/Unknown	No/Unknown
N0	70	White	Married	Overlapping lesion of penis	40	Moderately differentiated	T2	No/Biopsy only	Absent/Unknown	No/Unknown	No/Unknown
N0	70	Black	Other status	Glans penis	25	Moderately differentiated	T2	No/Biopsy only	Absent/Unknown	No/Unknown	No/Unknown
N0	70	White	Other status	Overlapping lesion of penis	20	Poorly differentiated	Ta-T1	Yes	Absent/Unknown	No/Unknown	No/Unknown
N0	70	White	Married	Glans penis	30	Well differentiated	T2	No/Biopsy only	Absent/Unknown	Yes	No/Unknown
N0	70	White	Married	Glans penis	30	Poorly differentiated	T3	No/Biopsy only	Absent/Unknown	No/Unknown	No/Unknown
N0	70	White	Married	Glans penis	20	Well differentiated	Ta-T1	No/Biopsy only	Absent/Unknown	No/Unknown	No/Unknown
N0	70	White	Married	Glans penis	38	Well differentiated	T3	No/Biopsy only	Absent/Unknown	No/Unknown	No/Unknown
N0	70	White	Other status	Body of penis	2	Moderately differentiated	Ta-T1	No/Biopsy only	Absent/Unknown	No/Unknown	No/Unknown
N0	70	White	Married	Glans penis	22	Moderately differentiated	T3	No/Biopsy only	Absent/Unknown	No/Unknown	No/Unknown
N0	70	White	Married	Overlapping lesion of penis	20	Moderately differentiated	Ta-T1	No/Biopsy only	Present	No/Unknown	No/Unknown
N0	70	White	Married	Glans penis	25	Moderately differentiated	T3	No/Biopsy only	Absent/Unknown	No/Unknown	No/Unknown
N0	71	White	Married	Glans penis	38	Well differentiated	Ta-T1	No/Biopsy only	Absent/Unknown	No/Unknown	No/Unknown
N0	71	White	Other status	Glans penis	6	Well differentiated	Ta-T1	No/Biopsy only	Absent/Unknown	No/Unknown	No/Unknown
N0	71	White	Other status	Glans penis	30	Moderately differentiated	T2	No/Biopsy only	Absent/Unknown	No/Unknown	No/Unknown
N0	71	White	Other status	Glans penis	5	Poorly differentiated	Ta-T1	No/Biopsy only	Absent/Unknown	No/Unknown	Yes
N0	71	White	Married	Glans penis	50	Well differentiated	Ta-T1	No/Biopsy only	Absent/Unknown	Yes	No/Unknown
N0	71	White	Married	Body of penis	20	Well differentiated	Ta-T1	No/Biopsy only	Absent/Unknown	No/Unknown	No/Unknown
N0	71	White	Married	Glans penis	4	Well differentiated	Ta-T1	No/Biopsy only	Absent/Unknown	No/Unknown	No/Unknown
N1-N2	71	White	Married	Glans penis	35	Poorly differentiated	T3	Yes	Absent/Unknown	No/Unknown	No/Unknown
N0	71	White	Married	Glans penis	10	Moderately differentiated	T2	Yes	Absent/Unknown	No/Unknown	No/Unknown
N0	71	White	Other status	Prepuce	30	Moderately differentiated	Ta-T1	No/Biopsy only	Absent/Unknown	No/Unknown	No/Unknown
N0	71	White	Other status	Glans penis	3	Well differentiated	Ta-T1	No/Biopsy only	Absent/Unknown	No/Unknown	No/Unknown
N0	71	Other/Unknown	Married	Body of penis	75	Moderately differentiated	Ta-T1	No/Biopsy only	Absent/Unknown	No/Unknown	No/Unknown
N0	71	White	Married	Overlapping lesion of penis	52	Well differentiated	Ta-T1	No/Biopsy only	Absent/Unknown	No/Unknown	No/Unknown
N0	71	White	Married	Prepuce	17	Well differentiated	Ta-T1	No/Biopsy only	Absent/Unknown	No/Unknown	No/Unknown
N0	71	White	Married	Glans penis	76	Well differentiated	Ta-T1	No/Biopsy only	Absent/Unknown	No/Unknown	No/Unknown
N0	71	White	Married	Glans penis	50	Moderately differentiated	T2	No/Biopsy only	Absent/Unknown	No/Unknown	No/Unknown
N0	71	White	Married	Glans penis	12	Well differentiated	Ta-T1	No/Biopsy only	Absent/Unknown	No/Unknown	No/Unknown
N0	71	White	Other status	Glans penis	15	Moderately differentiated	T2	No/Biopsy only	Present	No/Unknown	No/Unknown
N0	71	White	Married	Glans penis	18	Moderately differentiated	Ta-T1	No/Biopsy only	Absent/Unknown	No/Unknown	No/Unknown
N1-N2	71	Other/Unknown	Married	Glans penis	35	Moderately differentiated	T3	Yes	Absent/Unknown	No/Unknown	No/Unknown
N0	71	White	Married	Glans penis	23	Well differentiated	T2	No/Biopsy only	Absent/Unknown	No/Unknown	No/Unknown
N0	71	White	Married	Glans penis	19	Poorly differentiated	T3	Yes	Absent/Unknown	No/Unknown	No/Unknown
N0	71	White	Married	Prepuce	12	Moderately differentiated	Ta-T1	No/Biopsy only	Absent/Unknown	No/Unknown	No/Unknown
N0	71	White	Other status	Glans penis	32	Well differentiated	T2	No/Biopsy only	Absent/Unknown	No/Unknown	No/Unknown
N0	71	White	Married	Glans penis	25	Poorly differentiated	T2	No/Biopsy only	Absent/Unknown	No/Unknown	No/Unknown
N1-N2	71	White	Married	Overlapping lesion of penis	55	Poorly differentiated	T4	No/Biopsy only	Absent/Unknown	Yes	Yes
N1-N2	71	White	Married	Glans penis	23	Poorly differentiated	T3	Yes	Present	Yes	Yes
N0	71	White	Married	Glans penis	30	Well differentiated	Ta-T1	No/Biopsy only	Absent/Unknown	No/Unknown	No/Unknown
N0	71	White	Other status	Glans penis	40	Well differentiated	Ta-T1	No/Biopsy only	Absent/Unknown	No/Unknown	No/Unknown
N1-N2	71	White	Other status	Glans penis	25	Moderately differentiated	T2	Yes	Absent/Unknown	No/Unknown	No/Unknown
N0	71	White	Married	Glans penis	7	Well differentiated	Ta-T1	Yes	Absent/Unknown	No/Unknown	No/Unknown
N0	71	Black	Other status	Glans penis	40	Moderately differentiated	Ta-T1	No/Biopsy only	Absent/Unknown	No/Unknown	No/Unknown
N0	72	White	Married	Glans penis	25	Poorly differentiated	T2	No/Biopsy only	Present	No/Unknown	No/Unknown
N0	72	White	Married	Prepuce	10	Moderately differentiated	Ta-T1	No/Biopsy only	Absent/Unknown	No/Unknown	No/Unknown
N0	72	White	Married	Glans penis	19	Moderately differentiated	Ta-T1	No/Biopsy only	Absent/Unknown	No/Unknown	No/Unknown
N1-N2	72	White	Other status	Glans penis	18	Poorly differentiated	T3	Yes	Present	No/Unknown	No/Unknown
N0	72	White	Married	Glans penis	47	Well differentiated	T2	No/Biopsy only	Absent/Unknown	No/Unknown	No/Unknown
N0	72	White	Married	Glans penis	25	Poorly differentiated	Ta-T1	Yes	Absent/Unknown	No/Unknown	No/Unknown
N0	72	White	Married	Prepuce	3	Well differentiated	Ta-T1	No/Biopsy only	Absent/Unknown	Yes	No/Unknown
N0	72	White	Married	Glans penis	3	Moderately differentiated	Ta-T1	No/Biopsy only	Absent/Unknown	No/Unknown	No/Unknown
N0	72	White	Married	Glans penis	15	Moderately differentiated	T2	No/Biopsy only	Absent/Unknown	No/Unknown	No/Unknown
N1-N2	72	White	Married	Overlapping lesion of penis	26	Well differentiated	Ta-T1	Yes	Absent/Unknown	No/Unknown	No/Unknown
N0	72	White	Other status	Glans penis	42	Well differentiated	Ta-T1	No/Biopsy only	Absent/Unknown	No/Unknown	No/Unknown
N0	72	White	Married	Glans penis	24	Moderately differentiated	Ta-T1	Yes	Absent/Unknown	No/Unknown	No/Unknown
N0	72	White	Married	Prepuce	5	Well differentiated	Ta-T1	No/Biopsy only	Absent/Unknown	No/Unknown	No/Unknown
N0	72	Other/Unknown	Married	Glans penis	10	Poorly differentiated	T3	Yes	Absent/Unknown	No/Unknown	No/Unknown
N0	72	White	Other status	Glans penis	12	Moderately differentiated	Ta-T1	No/Biopsy only	Absent/Unknown	No/Unknown	No/Unknown
N0	72	White	Other status	Glans penis	49	Well differentiated	T2	No/Biopsy only	Absent/Unknown	No/Unknown	No/Unknown
N0	72	White	Married	Glans penis	50	Well differentiated	Ta-T1	No/Biopsy only	Absent/Unknown	No/Unknown	No/Unknown
N0	72	White	Other status	Prepuce	23	Well differentiated	Ta-T1	No/Biopsy only	Absent/Unknown	No/Unknown	No/Unknown
N1-N2	72	White	Other status	Glans penis	41	Poorly differentiated	T2	Yes	Present	No/Unknown	No/Unknown
N1-N2	72	White	Other status	Glans penis	24	Moderately differentiated	T2	No/Biopsy only	Present	No/Unknown	No/Unknown
N0	72	White	Married	Glans penis	37	Poorly differentiated	Ta-T1	No/Biopsy only	Absent/Unknown	No/Unknown	No/Unknown
N0	72	White	Married	Glans penis	4	Well differentiated	Ta-T1	No/Biopsy only	Absent/Unknown	No/Unknown	No/Unknown
N0	72	White	Married	Glans penis	15	Moderately differentiated	Ta-T1	No/Biopsy only	Absent/Unknown	No/Unknown	No/Unknown
N1-N2	72	White	Other status	Glans penis	30	Moderately differentiated	T2	No/Biopsy only	Absent/Unknown	No/Unknown	No/Unknown
N0	72	White	Married	Prepuce	35	Poorly differentiated	T2	No/Biopsy only	Absent/Unknown	No/Unknown	No/Unknown
N0	72	White	Married	Glans penis	38	Poorly differentiated	T3	No/Biopsy only	Absent/Unknown	No/Unknown	No/Unknown
N1-N2	72	White	Married	Glans penis	37	Moderately differentiated	T2	Yes	Absent/Unknown	No/Unknown	No/Unknown
N0	72	White	Married	Prepuce	25	Poorly differentiated	Ta-T1	No/Biopsy only	Absent/Unknown	No/Unknown	No/Unknown
N0	72	White	Other status	Glans penis	30	Well differentiated	Ta-T1	No/Biopsy only	Absent/Unknown	No/Unknown	No/Unknown
N0	72	White	Married	Glans penis	28	Moderately differentiated	Ta-T1	No/Biopsy only	Absent/Unknown	No/Unknown	No/Unknown
N0	72	White	Married	Glans penis	25	Poorly differentiated	Ta-T1	No/Biopsy only	Absent/Unknown	No/Unknown	No/Unknown
N0	72	Black	Other status	Glans penis	58	Poorly differentiated	Ta-T1	No/Biopsy only	Absent/Unknown	No/Unknown	No/Unknown
N0	72	White	Other status	Glans penis	20	Moderately differentiated	T2	No/Biopsy only	Absent/Unknown	No/Unknown	No/Unknown
N0	72	White	Married	Overlapping lesion of penis	39	Moderately differentiated	T2	Yes	Absent/Unknown	No/Unknown	No/Unknown
N0	72	White	Married	Glans penis	22	Well differentiated	Ta-T1	No/Biopsy only	Absent/Unknown	No/Unknown	No/Unknown
N0	73	Black	Other status	Overlapping lesion of penis	30	Moderately differentiated	T2	No/Biopsy only	Absent/Unknown	No/Unknown	No/Unknown
N0	73	White	Married	Prepuce	38	Moderately differentiated	Ta-T1	No/Biopsy only	Absent/Unknown	No/Unknown	No/Unknown
N0	73	White	Married	Prepuce	25	Well differentiated	Ta-T1	No/Biopsy only	Absent/Unknown	No/Unknown	No/Unknown
N0	73	Other/Unknown	Other status	Prepuce	30	Moderately differentiated	Ta-T1	No/Biopsy only	Absent/Unknown	No/Unknown	No/Unknown
N0	73	White	Married	Glans penis	10	Well differentiated	Ta-T1	No/Biopsy only	Absent/Unknown	No/Unknown	No/Unknown
N0	73	Black	Married	Glans penis	14	Poorly differentiated	Ta-T1	No/Biopsy only	Absent/Unknown	No/Unknown	No/Unknown
N1-N2	73	Other/Unknown	Other status	Overlapping lesion of penis	57	Moderately differentiated	T2	No/Biopsy only	Absent/Unknown	No/Unknown	No/Unknown
N0	73	White	Married	Glans penis	33	Poorly differentiated	Ta-T1	No/Biopsy only	Absent/Unknown	No/Unknown	No/Unknown
N0	73	White	Married	Glans penis	5	Moderately differentiated	Ta-T1	No/Biopsy only	Absent/Unknown	No/Unknown	No/Unknown
N0	73	White	Married	Overlapping lesion of penis	25	Well differentiated	Ta-T1	No/Biopsy only	Absent/Unknown	No/Unknown	No/Unknown
N0	73	White	Other status	Body of penis	20	Moderately differentiated	Ta-T1	No/Biopsy only	Absent/Unknown	No/Unknown	No/Unknown
N0	73	White	Other status	Overlapping lesion of penis	35	Moderately differentiated	Ta-T1	No/Biopsy only	Absent/Unknown	No/Unknown	No/Unknown
N0	73	Other/Unknown	Married	Glans penis	58	Well differentiated	Ta-T1	No/Biopsy only	Absent/Unknown	No/Unknown	No/Unknown
N0	73	White	Married	Glans penis	30	Well differentiated	T2	Yes	Absent/Unknown	No/Unknown	No/Unknown
N0	73	White	Married	Prepuce	20	Moderately differentiated	Ta-T1	No/Biopsy only	Absent/Unknown	No/Unknown	No/Unknown
N0	73	White	Married	Glans penis	32	Poorly differentiated	T2	No/Biopsy only	Absent/Unknown	No/Unknown	No/Unknown
N0	73	White	Married	Glans penis	15	Well differentiated	Ta-T1	No/Biopsy only	Absent/Unknown	No/Unknown	No/Unknown
N0	73	White	Married	Overlapping lesion of penis	50	Poorly differentiated	T2	No/Biopsy only	Absent/Unknown	Yes	Yes
N0	73	White	Married	Glans penis	25	Well differentiated	T2	No/Biopsy only	Absent/Unknown	No/Unknown	No/Unknown
N0	73	White	Married	Glans penis	23	Moderately differentiated	T2	No/Biopsy only	Absent/Unknown	No/Unknown	No/Unknown
N1-N2	73	White	Married	Glans penis	35	Poorly differentiated	T3	Yes	Absent/Unknown	Yes	Yes
N0	73	White	Married	Glans penis	45	Poorly differentiated	T2	Yes	Absent/Unknown	No/Unknown	No/Unknown
N0	73	White	Other status	Glans penis	20	Moderately differentiated	Ta-T1	No/Biopsy only	Absent/Unknown	No/Unknown	No/Unknown
N0	73	White	Married	Prepuce	32	Well differentiated	Ta-T1	No/Biopsy only	Absent/Unknown	No/Unknown	No/Unknown
N0	73	White	Married	Glans penis	27	Moderately differentiated	T2	Yes	Absent/Unknown	No/Unknown	No/Unknown
N0	73	White	Married	Glans penis	20	Well differentiated	Ta-T1	No/Biopsy only	Absent/Unknown	No/Unknown	No/Unknown
N0	73	White	Married	Glans penis	33	Moderately differentiated	Ta-T1	No/Biopsy only	Absent/Unknown	No/Unknown	No/Unknown
N1-N2	73	Black	Other status	Prepuce	95	Moderately differentiated	T2	Yes	Absent/Unknown	Yes	No/Unknown
N0	73	White	Married	Overlapping lesion of penis	60	Moderately differentiated	Ta-T1	No/Biopsy only	Absent/Unknown	No/Unknown	No/Unknown
N1-N2	73	White	Other status	Glans penis	36	Moderately differentiated	T2	Yes	Absent/Unknown	No/Unknown	Yes
N0	73	White	Married	Glans penis	60	Well differentiated	Ta-T1	No/Biopsy only	Absent/Unknown	No/Unknown	No/Unknown
N0	74	Other/Unknown	Married	Glans penis	35	Poorly differentiated	Ta-T1	No/Biopsy only	Absent/Unknown	No/Unknown	No/Unknown
N0	74	White	Married	Glans penis	25	Moderately differentiated	T2	No/Biopsy only	Absent/Unknown	No/Unknown	No/Unknown
N0	74	White	Married	Glans penis	7	Moderately differentiated	Ta-T1	No/Biopsy only	Absent/Unknown	No/Unknown	No/Unknown
N0	74	White	Married	Glans penis	1	Well differentiated	Ta-T1	No/Biopsy only	Absent/Unknown	No/Unknown	No/Unknown
N1-N2	74	White	Married	Glans penis	32	Moderately differentiated	T2	Yes	Absent/Unknown	No/Unknown	No/Unknown
N0	74	White	Other status	Glans penis	35	Moderately differentiated	T2	No/Biopsy only	Absent/Unknown	No/Unknown	No/Unknown
N0	74	Black	Other status	Glans penis	35	Moderately differentiated	T2	No/Biopsy only	Present	No/Unknown	No/Unknown
N0	74	White	Married	Overlapping lesion of penis	35	Moderately differentiated	Ta-T1	No/Biopsy only	Absent/Unknown	No/Unknown	No/Unknown
N0	74	White	Married	Body of penis	33	Poorly differentiated	T2	No/Biopsy only	Absent/Unknown	No/Unknown	No/Unknown
N0	74	White	Other status	Glans penis	20	Poorly differentiated	Ta-T1	No/Biopsy only	Absent/Unknown	No/Unknown	No/Unknown
N0	74	White	Other status	Glans penis	20	Well differentiated	Ta-T1	No/Biopsy only	Absent/Unknown	No/Unknown	No/Unknown
N1-N2	74	White	Married	Glans penis	15	Poorly differentiated	T3	Yes	Present	No/Unknown	Yes
N1-N2	74	White	Other status	Prepuce	8	Moderately differentiated	Ta-T1	No/Biopsy only	Absent/Unknown	No/Unknown	No/Unknown
N0	74	White	Other status	Glans penis	40	Well differentiated	T3	Yes	Present	No/Unknown	Yes
N0	74	White	Married	Glans penis	160	Poorly differentiated	T3	No/Biopsy only	Present	No/Unknown	Yes
N0	74	White	Married	Prepuce	30	Well differentiated	T2	No/Biopsy only	Absent/Unknown	No/Unknown	No/Unknown
N0	74	White	Married	Glans penis	30	Moderately differentiated	T2	No/Biopsy only	Absent/Unknown	No/Unknown	No/Unknown
N0	74	White	Married	Glans penis	5	Moderately differentiated	Ta-T1	No/Biopsy only	Absent/Unknown	No/Unknown	No/Unknown
N0	74	White	Married	Overlapping lesion of penis	16	Moderately differentiated	Ta-T1	No/Biopsy only	Absent/Unknown	No/Unknown	No/Unknown
N0	74	White	Married	Glans penis	20	Poorly differentiated	T2	No/Biopsy only	Absent/Unknown	No/Unknown	No/Unknown
N0	74	White	Other status	Glans penis	31	Well differentiated	Ta-T1	No/Biopsy only	Absent/Unknown	No/Unknown	No/Unknown
N0	75	White	Other status	Glans penis	15	Moderately differentiated	Ta-T1	No/Biopsy only	Absent/Unknown	No/Unknown	No/Unknown
N0	75	White	Other status	Glans penis	25	Well differentiated	Ta-T1	No/Biopsy only	Absent/Unknown	No/Unknown	No/Unknown
N0	75	White	Married	Glans penis	30	Well differentiated	Ta-T1	Yes	Absent/Unknown	No/Unknown	No/Unknown
N0	75	White	Married	Glans penis	36	Moderately differentiated	T2	Yes	Absent/Unknown	No/Unknown	No/Unknown
N0	75	White	Other status	Glans penis	50	Poorly differentiated	T2	No/Biopsy only	Absent/Unknown	No/Unknown	No/Unknown
N0	75	White	Married	Body of penis	32	Poorly differentiated	Ta-T1	No/Biopsy only	Absent/Unknown	No/Unknown	No/Unknown
N0	75	Other/Unknown	Married	Overlapping lesion of penis	10	Moderately differentiated	Ta-T1	No/Biopsy only	Absent/Unknown	No/Unknown	No/Unknown
N0	75	White	Married	Body of penis	15	Well differentiated	Ta-T1	No/Biopsy only	Absent/Unknown	No/Unknown	No/Unknown
N1-N2	75	White	Other status	Overlapping lesion of penis	50	Poorly differentiated	T2	Yes	Absent/Unknown	No/Unknown	No/Unknown
N0	75	White	Married	Glans penis	33	Moderately differentiated	Ta-T1	No/Biopsy only	Absent/Unknown	No/Unknown	No/Unknown
N0	75	White	Married	Glans penis	7	Well differentiated	Ta-T1	No/Biopsy only	Absent/Unknown	No/Unknown	No/Unknown
N0	75	White	Married	Prepuce	8	Well differentiated	Ta-T1	No/Biopsy only	Absent/Unknown	No/Unknown	No/Unknown
N0	75	White	Other status	Glans penis	43	Moderately differentiated	T3	No/Biopsy only	Absent/Unknown	No/Unknown	No/Unknown
N1-N2	75	Black	Married	Glans penis	95	Poorly differentiated	T3	Yes	Absent/Unknown	Yes	No/Unknown
N0	75	White	Married	Glans penis	11	Moderately differentiated	T3	No/Biopsy only	Absent/Unknown	No/Unknown	No/Unknown
N0	75	White	Other status	Prepuce	48	Moderately differentiated	T2	No/Biopsy only	Absent/Unknown	No/Unknown	No/Unknown
N0	75	White	Married	Prepuce	20	Moderately differentiated	Ta-T1	No/Biopsy only	Absent/Unknown	No/Unknown	No/Unknown
N0	75	White	Married	Prepuce	15	Moderately differentiated	Ta-T1	No/Biopsy only	Absent/Unknown	No/Unknown	No/Unknown
N0	75	White	Other status	Glans penis	50	Poorly differentiated	T3	No/Biopsy only	Absent/Unknown	No/Unknown	No/Unknown
N0	75	White	Married	Glans penis	18	Moderately differentiated	T2	Yes	Absent/Unknown	No/Unknown	No/Unknown
N0	75	White	Married	Overlapping lesion of penis	60	Well differentiated	T4	No/Biopsy only	Absent/Unknown	No/Unknown	No/Unknown
N1-N2	75	White	Other status	Glans penis	30	Moderately differentiated	T2	Yes	Absent/Unknown	No/Unknown	No/Unknown
N0	75	White	Other status	Body of penis	18	Moderately differentiated	Ta-T1	No/Biopsy only	Absent/Unknown	No/Unknown	No/Unknown
N0	75	White	Married	Glans penis	22	Well differentiated	T2	Yes	Present	No/Unknown	No/Unknown
N0	75	White	Married	Glans penis	33	Moderately differentiated	T2	No/Biopsy only	Absent/Unknown	No/Unknown	No/Unknown
N1-N2	75	White	Married	Glans penis	40	Moderately differentiated	T2	Yes	Present	No/Unknown	Yes
N0	75	White	Other status	Glans penis	52	Moderately differentiated	T2	No/Biopsy only	Absent/Unknown	No/Unknown	No/Unknown
N0	75	White	Other status	Overlapping lesion of penis	85	Moderately differentiated	T4	No/Biopsy only	Present	No/Unknown	No/Unknown
N0	75	White	Married	Prepuce	28	Moderately differentiated	Ta-T1	No/Biopsy only	Present	No/Unknown	No/Unknown
N0	75	Black	Married	Glans penis	62	Moderately differentiated	T2	Yes	Absent/Unknown	No/Unknown	No/Unknown
N0	75	White	Other status	Glans penis	23	Well differentiated	Ta-T1	No/Biopsy only	Absent/Unknown	No/Unknown	No/Unknown
N0	75	White	Other status	Overlapping lesion of penis	30	Poorly differentiated	T3	No/Biopsy only	Present	No/Unknown	No/Unknown
N0	75	White	Married	Glans penis	20	Well differentiated	Ta-T1	No/Biopsy only	Absent/Unknown	No/Unknown	No/Unknown
N0	75	White	Married	Glans penis	23	Well differentiated	Ta-T1	No/Biopsy only	Absent/Unknown	No/Unknown	No/Unknown
N0	76	Other/Unknown	Married	Glans penis	35	Moderately differentiated	T2	No/Biopsy only	Absent/Unknown	No/Unknown	No/Unknown
N1-N2	76	White	Married	Prepuce	27	Moderately differentiated	Ta-T1	Yes	Absent/Unknown	No/Unknown	No/Unknown
N0	76	White	Married	Glans penis	35	Well differentiated	T2	No/Biopsy only	Absent/Unknown	No/Unknown	No/Unknown
N1-N2	76	White	Other status	Glans penis	51	Moderately differentiated	T2	No/Biopsy only	Present	Yes	No/Unknown
N0	76	White	Married	Glans penis	37	Moderately differentiated	T2	No/Biopsy only	Absent/Unknown	No/Unknown	No/Unknown
N0	76	Black	Other status	Body of penis	17	Poorly differentiated	Ta-T1	No/Biopsy only	Absent/Unknown	No/Unknown	No/Unknown
N0	76	White	Married	Glans penis	25	Moderately differentiated	Ta-T1	No/Biopsy only	Absent/Unknown	No/Unknown	No/Unknown
N0	76	White	Married	Glans penis	35	Poorly differentiated	T3	No/Biopsy only	Absent/Unknown	No/Unknown	Yes
N0	76	White	Married	Glans penis	22	Moderately differentiated	T2	No/Biopsy only	Present	Yes	No/Unknown
N0	76	White	Married	Glans penis	62	Well differentiated	T3	No/Biopsy only	Absent/Unknown	No/Unknown	No/Unknown
N0	76	White	Married	Glans penis	35	Poorly differentiated	T2	No/Biopsy only	Present	No/Unknown	No/Unknown
N0	76	White	Married	Prepuce	10	Well differentiated	Ta-T1	No/Biopsy only	Absent/Unknown	No/Unknown	No/Unknown
N0	76	White	Married	Glans penis	45	Poorly differentiated	T3	No/Biopsy only	Present	No/Unknown	Yes
N1-N2	76	White	Other status	Glans penis	25	Poorly differentiated	T3	No/Biopsy only	Absent/Unknown	Yes	No/Unknown
N0	76	White	Other status	Glans penis	45	Poorly differentiated	T2	No/Biopsy only	Absent/Unknown	No/Unknown	No/Unknown
N0	76	White	Married	Prepuce	65	Moderately differentiated	Ta-T1	No/Biopsy only	Absent/Unknown	No/Unknown	No/Unknown
N0	76	White	Married	Glans penis	21	Well differentiated	T3	No/Biopsy only	Absent/Unknown	No/Unknown	No/Unknown
N1-N2	76	Other/Unknown	Married	Glans penis	18	Moderately differentiated	T3	No/Biopsy only	Present	No/Unknown	Yes
N0	76	White	Married	Glans penis	17	Moderately differentiated	T2	Yes	Present	No/Unknown	No/Unknown
N1-N2	76	White	Married	Prepuce	30	Moderately differentiated	Ta-T1	No/Biopsy only	Absent/Unknown	No/Unknown	No/Unknown
N0	76	White	Married	Glans penis	99	Moderately differentiated	T3	No/Biopsy only	Absent/Unknown	No/Unknown	No/Unknown
N0	76	White	Married	Prepuce	14	Poorly differentiated	Ta-T1	No/Biopsy only	Absent/Unknown	No/Unknown	No/Unknown
N0	76	White	Married	Glans penis	25	Poorly differentiated	T2	No/Biopsy only	Absent/Unknown	No/Unknown	No/Unknown
N0	76	White	Married	Glans penis	35	Moderately differentiated	Ta-T1	No/Biopsy only	Absent/Unknown	No/Unknown	No/Unknown
N0	76	White	Other status	Glans penis	35	Poorly differentiated	Ta-T1	No/Biopsy only	Absent/Unknown	No/Unknown	No/Unknown
N0	76	Black	Married	Prepuce	17	Moderately differentiated	Ta-T1	No/Biopsy only	Absent/Unknown	No/Unknown	No/Unknown
N0	76	White	Other status	Glans penis	20	Poorly differentiated	T2	Yes	Absent/Unknown	No/Unknown	No/Unknown
N0	76	White	Married	Glans penis	10	Moderately differentiated	Ta-T1	No/Biopsy only	Absent/Unknown	No/Unknown	No/Unknown
N1-N2	76	White	Other status	Glans penis	68	Moderately differentiated	T3	No/Biopsy only	Present	Yes	No/Unknown
N0	76	White	Other status	Glans penis	35	Poorly differentiated	T2	No/Biopsy only	Absent/Unknown	No/Unknown	No/Unknown
N0	76	White	Other status	Prepuce	20	Moderately differentiated	Ta-T1	Yes	Present	Yes	No/Unknown
N0	77	White	Married	Prepuce	17	Moderately differentiated	Ta-T1	No/Biopsy only	Absent/Unknown	No/Unknown	No/Unknown
N0	77	Other/Unknown	Married	Glans penis	15	Well differentiated	Ta-T1	No/Biopsy only	Absent/Unknown	No/Unknown	No/Unknown
N0	77	White	Married	Glans penis	21	Moderately differentiated	T3	No/Biopsy only	Absent/Unknown	No/Unknown	No/Unknown
N0	77	White	Married	Glans penis	50	Moderately differentiated	T2	No/Biopsy only	Absent/Unknown	No/Unknown	No/Unknown
N0	77	White	Other status	Glans penis	17	Poorly differentiated	T2	Yes	Absent/Unknown	No/Unknown	No/Unknown
N0	77	White	Other status	Glans penis	23	Poorly differentiated	T2	Yes	Absent/Unknown	No/Unknown	No/Unknown
N0	77	White	Married	Glans penis	35	Moderately differentiated	T2	No/Biopsy only	Absent/Unknown	No/Unknown	No/Unknown
N0	77	White	Married	Body of penis	60	Well differentiated	Ta-T1	No/Biopsy only	Present	No/Unknown	No/Unknown
N0	77	White	Other status	Body of penis	36	Moderately differentiated	T3	No/Biopsy only	Present	No/Unknown	No/Unknown
N1-N2	77	White	Married	Glans penis	10	Poorly differentiated	Ta-T1	Yes	Absent/Unknown	No/Unknown	No/Unknown
N0	77	White	Married	Prepuce	85	Moderately differentiated	Ta-T1	No/Biopsy only	Absent/Unknown	No/Unknown	No/Unknown
N1-N2	77	White	Other status	Overlapping lesion of penis	130	Poorly differentiated	T3	No/Biopsy only	Absent/Unknown	No/Unknown	No/Unknown
N0	77	White	Married	Glans penis	20	Moderately differentiated	T2	No/Biopsy only	Present	Yes	No/Unknown
N0	77	Black	Married	Prepuce	30	Moderately differentiated	Ta-T1	No/Biopsy only	Absent/Unknown	No/Unknown	No/Unknown
N0	77	White	Married	Glans penis	25	Moderately differentiated	T3	No/Biopsy only	Absent/Unknown	Yes	No/Unknown
N0	77	White	Married	Body of penis	30	Well differentiated	Ta-T1	No/Biopsy only	Absent/Unknown	No/Unknown	No/Unknown
N0	77	White	Married	Body of penis	55	Well differentiated	T3	No/Biopsy only	Absent/Unknown	No/Unknown	No/Unknown
N0	77	White	Married	Glans penis	90	Poorly differentiated	Ta-T1	No/Biopsy only	Absent/Unknown	No/Unknown	No/Unknown
N0	77	White	Married	Glans penis	30	Well differentiated	Ta-T1	No/Biopsy only	Absent/Unknown	No/Unknown	No/Unknown
N0	77	White	Married	Glans penis	25	Well differentiated	T2	No/Biopsy only	Absent/Unknown	No/Unknown	No/Unknown
N0	77	White	Married	Glans penis	30	Poorly differentiated	T3	No/Biopsy only	Present	No/Unknown	No/Unknown
N0	77	Other/Unknown	Married	Prepuce	25	Moderately differentiated	Ta-T1	No/Biopsy only	Absent/Unknown	No/Unknown	No/Unknown
N1-N2	77	White	Other status	Glans penis	95	Poorly differentiated	T2	Yes	Present	No/Unknown	No/Unknown
N1-N2	77	White	Married	Overlapping lesion of penis	39	Poorly differentiated	Ta-T1	Yes	Absent/Unknown	No/Unknown	No/Unknown
N0	77	White	Other status	Glans penis	11	Moderately differentiated	Ta-T1	No/Biopsy only	Absent/Unknown	No/Unknown	No/Unknown
N0	77	White	Other status	Body of penis	45	Well differentiated	T3	No/Biopsy only	Absent/Unknown	No/Unknown	No/Unknown
N0	77	White	Married	Body of penis	20	Moderately differentiated	Ta-T1	No/Biopsy only	Absent/Unknown	No/Unknown	No/Unknown
N0	77	White	Married	Glans penis	30	Moderately differentiated	T3	No/Biopsy only	Absent/Unknown	No/Unknown	No/Unknown
N0	77	White	Other status	Prepuce	10	Moderately differentiated	Ta-T1	No/Biopsy only	Absent/Unknown	No/Unknown	No/Unknown
N1-N2	77	White	Married	Glans penis	40	Poorly differentiated	T3	Yes	Present	Yes	Yes
N0	77	White	Married	Prepuce	10	Well differentiated	Ta-T1	No/Biopsy only	Absent/Unknown	No/Unknown	No/Unknown
N1-N2	77	White	Other status	Body of penis	18	Poorly differentiated	T2	Yes	Absent/Unknown	No/Unknown	No/Unknown
N1-N2	77	White	Other status	Body of penis	6	Poorly differentiated	T2	Yes	Absent/Unknown	No/Unknown	No/Unknown
N0	77	White	Married	Glans penis	15	Well differentiated	Ta-T1	No/Biopsy only	Absent/Unknown	No/Unknown	No/Unknown
N0	78	White	Other status	Glans penis	9	Moderately differentiated	T2	No/Biopsy only	Absent/Unknown	No/Unknown	No/Unknown
N0	78	White	Married	Glans penis	17	Poorly differentiated	Ta-T1	No/Biopsy only	Absent/Unknown	No/Unknown	No/Unknown
N0	78	White	Married	Glans penis	20	Well differentiated	Ta-T1	No/Biopsy only	Absent/Unknown	No/Unknown	No/Unknown
N0	78	White	Married	Glans penis	34	Poorly differentiated	Ta-T1	No/Biopsy only	Absent/Unknown	No/Unknown	No/Unknown
N0	78	White	Married	Glans penis	23	Well differentiated	T2	No/Biopsy only	Absent/Unknown	No/Unknown	No/Unknown
N0	78	White	Married	Glans penis	25	Moderately differentiated	Ta-T1	No/Biopsy only	Absent/Unknown	No/Unknown	No/Unknown
N0	78	White	Other status	Glans penis	50	Well differentiated	T2	No/Biopsy only	Absent/Unknown	No/Unknown	No/Unknown
N0	78	White	Married	Prepuce	5	Moderately differentiated	Ta-T1	No/Biopsy only	Absent/Unknown	No/Unknown	No/Unknown
N0	78	White	Married	Glans penis	42	Well differentiated	T2	No/Biopsy only	Absent/Unknown	No/Unknown	No/Unknown
N0	78	White	Married	Prepuce	30	Moderately differentiated	Ta-T1	No/Biopsy only	Absent/Unknown	No/Unknown	No/Unknown
N0	78	White	Other status	Prepuce	10	Well differentiated	Ta-T1	No/Biopsy only	Absent/Unknown	No/Unknown	No/Unknown
N0	78	White	Other status	Glans penis	47	Moderately differentiated	T3	No/Biopsy only	Absent/Unknown	No/Unknown	No/Unknown
N0	78	Black	Married	Glans penis	5	Moderately differentiated	Ta-T1	No/Biopsy only	Absent/Unknown	No/Unknown	No/Unknown
N0	78	Other/Unknown	Married	Glans penis	15	Well differentiated	Ta-T1	No/Biopsy only	Absent/Unknown	No/Unknown	No/Unknown
N0	78	White	Married	Body of penis	20	Moderately differentiated	Ta-T1	No/Biopsy only	Absent/Unknown	No/Unknown	No/Unknown
N0	78	White	Married	Prepuce	32	Well differentiated	Ta-T1	No/Biopsy only	Absent/Unknown	No/Unknown	No/Unknown
N0	78	White	Married	Glans penis	32	Poorly differentiated	T2	No/Biopsy only	Absent/Unknown	No/Unknown	No/Unknown
N0	78	White	Other status	Glans penis	7	Well differentiated	T2	No/Biopsy only	Absent/Unknown	Yes	No/Unknown
N0	78	White	Married	Prepuce	1	Well differentiated	Ta-T1	No/Biopsy only	Absent/Unknown	No/Unknown	No/Unknown
N0	78	White	Married	Glans penis	20	Poorly differentiated	Ta-T1	No/Biopsy only	Absent/Unknown	No/Unknown	No/Unknown
N0	78	White	Married	Glans penis	30	Moderately differentiated	T2	No/Biopsy only	Absent/Unknown	No/Unknown	No/Unknown
N0	78	White	Married	Prepuce	12	Moderately differentiated	Ta-T1	No/Biopsy only	Absent/Unknown	No/Unknown	No/Unknown
N0	78	White	Married	Overlapping lesion of penis	30	Moderately differentiated	Ta-T1	No/Biopsy only	Absent/Unknown	No/Unknown	No/Unknown
N0	78	White	Other status	Prepuce	19	Undifferentiated/Anaplastic	Ta-T1	No/Biopsy only	Absent/Unknown	No/Unknown	No/Unknown
N0	78	White	Other status	Glans penis	20	Well differentiated	Ta-T1	No/Biopsy only	Absent/Unknown	No/Unknown	No/Unknown
N0	78	White	Married	Glans penis	21	Well differentiated	Ta-T1	No/Biopsy only	Absent/Unknown	No/Unknown	No/Unknown
N0	78	White	Other status	Glans penis	17	Moderately differentiated	T2	No/Biopsy only	Absent/Unknown	No/Unknown	No/Unknown
N1-N2	78	White	Other status	Glans penis	155	Moderately differentiated	T3	No/Biopsy only	Present	No/Unknown	No/Unknown
N0	78	White	Other status	Glans penis	38	Poorly differentiated	Ta-T1	No/Biopsy only	Present	No/Unknown	No/Unknown
N0	78	White	Married	Glans penis	20	Moderately differentiated	T2	No/Biopsy only	Absent/Unknown	No/Unknown	No/Unknown
N0	79	Black	Married	Prepuce	37	Moderately differentiated	Ta-T1	No/Biopsy only	Absent/Unknown	No/Unknown	No/Unknown
N0	79	White	Other status	Prepuce	35	Moderately differentiated	Ta-T1	No/Biopsy only	Absent/Unknown	No/Unknown	No/Unknown
N1-N2	79	White	Married	Glans penis	34	Moderately differentiated	Ta-T1	Yes	Absent/Unknown	No/Unknown	No/Unknown
N1-N2	79	White	Married	Body of penis	50	Moderately differentiated	T3	Yes	Absent/Unknown	No/Unknown	No/Unknown
N0	79	White	Other status	Prepuce	25	Moderately differentiated	Ta-T1	No/Biopsy only	Absent/Unknown	No/Unknown	No/Unknown
N0	79	Other/Unknown	Married	Glans penis	50	Well differentiated	Ta-T1	No/Biopsy only	Absent/Unknown	No/Unknown	No/Unknown
N0	79	White	Married	Glans penis	25	Moderately differentiated	T2	No/Biopsy only	Absent/Unknown	No/Unknown	No/Unknown
N0	79	White	Married	Glans penis	15	Moderately differentiated	Ta-T1	No/Biopsy only	Absent/Unknown	No/Unknown	No/Unknown
N0	79	Other/Unknown	Married	Glans penis	3	Well differentiated	Ta-T1	No/Biopsy only	Absent/Unknown	No/Unknown	No/Unknown
N0	79	White	Married	Glans penis	15	Moderately differentiated	Ta-T1	No/Biopsy only	Absent/Unknown	No/Unknown	No/Unknown
N0	79	White	Married	Prepuce	23	Moderately differentiated	Ta-T1	No/Biopsy only	Absent/Unknown	No/Unknown	No/Unknown
N0	79	White	Married	Glans penis	5	Well differentiated	T2	No/Biopsy only	Absent/Unknown	No/Unknown	No/Unknown
N0	79	White	Other status	Glans penis	38	Moderately differentiated	T3	No/Biopsy only	Absent/Unknown	No/Unknown	No/Unknown
N1-N2	79	White	Married	Glans penis	10	Poorly differentiated	Ta-T1	No/Biopsy only	Absent/Unknown	No/Unknown	Yes
N0	79	White	Other status	Prepuce	22	Well differentiated	Ta-T1	No/Biopsy only	Absent/Unknown	No/Unknown	No/Unknown
N0	79	White	Other status	Body of penis	71	Well differentiated	T2	No/Biopsy only	Absent/Unknown	No/Unknown	No/Unknown
N0	79	White	Married	Glans penis	33	Poorly differentiated	Ta-T1	No/Biopsy only	Absent/Unknown	No/Unknown	No/Unknown
N0	79	White	Married	Prepuce	20	Well differentiated	Ta-T1	No/Biopsy only	Absent/Unknown	No/Unknown	No/Unknown
N0	79	White	Other status	Prepuce	16	Moderately differentiated	Ta-T1	No/Biopsy only	Absent/Unknown	No/Unknown	No/Unknown
N0	79	White	Married	Overlapping lesion of penis	40	Moderately differentiated	Ta-T1	No/Biopsy only	Absent/Unknown	No/Unknown	No/Unknown
N0	79	White	Married	Glans penis	55	Well differentiated	Ta-T1	No/Biopsy only	Absent/Unknown	No/Unknown	No/Unknown
N1-N2	79	White	Married	Glans penis	45	Well differentiated	T3	Yes	Present	No/Unknown	No/Unknown
N0	79	White	Other status	Glans penis	20	Well differentiated	Ta-T1	No/Biopsy only	Absent/Unknown	No/Unknown	No/Unknown
N0	79	Black	Other status	Glans penis	70	Moderately differentiated	Ta-T1	No/Biopsy only	Absent/Unknown	No/Unknown	No/Unknown
N0	79	White	Other status	Glans penis	25	Moderately differentiated	T2	No/Biopsy only	Absent/Unknown	No/Unknown	No/Unknown
N0	79	White	Other status	Glans penis	26	Moderately differentiated	T3	No/Biopsy only	Absent/Unknown	No/Unknown	No/Unknown
N1-N2	79	Black	Married	Glans penis	45	Moderately differentiated	T3	Yes	Absent/Unknown	No/Unknown	No/Unknown
N1-N2	79	White	Married	Glans penis	40	Poorly differentiated	T3	Yes	Present	Yes	No/Unknown
N0	79	White	Married	Glans penis	19	Well differentiated	T2	Yes	Absent/Unknown	No/Unknown	No/Unknown
N0	79	White	Married	Body of penis	32	Moderately differentiated	T2	Yes	Absent/Unknown	No/Unknown	No/Unknown
N1-N2	79	White	Married	Glans penis	35	Moderately differentiated	T2	No/Biopsy only	Absent/Unknown	No/Unknown	No/Unknown
N0	80	White	Married	Glans penis	31	Moderately differentiated	T2	No/Biopsy only	Absent/Unknown	No/Unknown	No/Unknown
N0	80	White	Married	Prepuce	25	Well differentiated	T2	No/Biopsy only	Absent/Unknown	No/Unknown	No/Unknown
N0	80	White	Other status	Body of penis	50	Moderately differentiated	T3	No/Biopsy only	Absent/Unknown	No/Unknown	No/Unknown
N0	80	White	Married	Glans penis	35	Moderately differentiated	Ta-T1	No/Biopsy only	Absent/Unknown	No/Unknown	No/Unknown
N0	80	White	Married	Glans penis	35	Moderately differentiated	T3	No/Biopsy only	Present	No/Unknown	No/Unknown
N0	80	White	Married	Overlapping lesion of penis	29	Moderately differentiated	T2	No/Biopsy only	Absent/Unknown	Yes	No/Unknown
N0	80	White	Married	Body of penis	55	Moderately differentiated	T2	No/Biopsy only	Absent/Unknown	No/Unknown	No/Unknown
N0	80	White	Married	Glans penis	10	Poorly differentiated	Ta-T1	No/Biopsy only	Absent/Unknown	No/Unknown	No/Unknown
N0	80	White	Married	Glans penis	5	Poorly differentiated	Ta-T1	No/Biopsy only	Absent/Unknown	No/Unknown	No/Unknown
N0	80	White	Married	Glans penis	28	Well differentiated	Ta-T1	No/Biopsy only	Absent/Unknown	Yes	No/Unknown
N0	80	White	Married	Overlapping lesion of penis	37	Poorly differentiated	Ta-T1	No/Biopsy only	Absent/Unknown	No/Unknown	No/Unknown
N0	80	White	Married	Glans penis	30	Poorly differentiated	T2	No/Biopsy only	Absent/Unknown	Yes	No/Unknown
N0	80	White	Other status	Glans penis	29	Moderately differentiated	T2	No/Biopsy only	Absent/Unknown	No/Unknown	No/Unknown
N0	80	White	Married	Prepuce	26	Poorly differentiated	Ta-T1	No/Biopsy only	Absent/Unknown	No/Unknown	No/Unknown
N0	80	White	Other status	Glans penis	23	Moderately differentiated	Ta-T1	No/Biopsy only	Absent/Unknown	No/Unknown	No/Unknown
N0	80	White	Married	Glans penis	1	Moderately differentiated	Ta-T1	No/Biopsy only	Absent/Unknown	No/Unknown	No/Unknown
N0	80	White	Other status	Glans penis	27	Moderately differentiated	Ta-T1	No/Biopsy only	Absent/Unknown	No/Unknown	No/Unknown
N0	80	Black	Married	Glans penis	12	Well differentiated	Ta-T1	No/Biopsy only	Absent/Unknown	No/Unknown	No/Unknown
N0	80	White	Married	Glans penis	40	Moderately differentiated	Ta-T1	No/Biopsy only	Absent/Unknown	No/Unknown	No/Unknown
N0	80	White	Other status	Glans penis	30	Poorly differentiated	T3	Yes	Present	No/Unknown	No/Unknown
N0	80	White	Married	Glans penis	18	Poorly differentiated	T2	No/Biopsy only	Absent/Unknown	Yes	No/Unknown
N0	80	White	Married	Glans penis	32	Poorly differentiated	T2	No/Biopsy only	Absent/Unknown	No/Unknown	No/Unknown
N0	80	White	Married	Body of penis	30	Moderately differentiated	Ta-T1	No/Biopsy only	Absent/Unknown	No/Unknown	No/Unknown
N0	80	White	Other status	Prepuce	40	Undifferentiated/Anaplastic	Ta-T1	No/Biopsy only	Absent/Unknown	No/Unknown	No/Unknown
N0	80	White	Married	Glans penis	25	Moderately differentiated	T2	No/Biopsy only	Absent/Unknown	No/Unknown	No/Unknown
N0	80	White	Married	Prepuce	30	Well differentiated	Ta-T1	No/Biopsy only	Absent/Unknown	No/Unknown	No/Unknown
N0	80	Black	Other status	Prepuce	30	Moderately differentiated	T2	No/Biopsy only	Present	No/Unknown	No/Unknown
N1-N2	81	White	Married	Glans penis	40	Well differentiated	T2	No/Biopsy only	Absent/Unknown	No/Unknown	No/Unknown
N0	81	White	Married	Glans penis	16	Moderately differentiated	T2	No/Biopsy only	Absent/Unknown	No/Unknown	No/Unknown
N0	81	White	Other status	Glans penis	45	Moderately differentiated	T3	No/Biopsy only	Present	No/Unknown	No/Unknown
N0	81	White	Married	Prepuce	14	Moderately differentiated	Ta-T1	No/Biopsy only	Absent/Unknown	No/Unknown	No/Unknown
N1-N2	81	White	Married	Prepuce	55	Moderately differentiated	T2	Yes	Present	No/Unknown	No/Unknown
N0	81	White	Married	Glans penis	20	Well differentiated	T2	No/Biopsy only	Absent/Unknown	No/Unknown	No/Unknown
N1-N2	81	White	Married	Glans penis	38	Moderately differentiated	T2	Yes	Absent/Unknown	Yes	Yes
N0	81	White	Married	Glans penis	50	Well differentiated	T2	No/Biopsy only	Absent/Unknown	No/Unknown	No/Unknown
N0	81	White	Married	Glans penis	31	Well differentiated	Ta-T1	No/Biopsy only	Absent/Unknown	No/Unknown	No/Unknown
N0	81	White	Other status	Body of penis	23	Moderately differentiated	Ta-T1	No/Biopsy only	Absent/Unknown	No/Unknown	No/Unknown
N0	81	White	Other status	Glans penis	48	Moderately differentiated	T3	No/Biopsy only	Absent/Unknown	No/Unknown	No/Unknown
N0	81	White	Other status	Glans penis	88	Poorly differentiated	T3	Yes	Absent/Unknown	No/Unknown	No/Unknown
N1-N2	81	Other/Unknown	Other status	Prepuce	12	Well differentiated	T2	Yes	Absent/Unknown	No/Unknown	Yes
N0	81	White	Married	Glans penis	42	Moderately differentiated	T2	No/Biopsy only	Absent/Unknown	No/Unknown	No/Unknown
N0	81	White	Other status	Glans penis	55	Poorly differentiated	T2	No/Biopsy only	Absent/Unknown	Yes	No/Unknown
N0	81	Black	Other status	Glans penis	45	Moderately differentiated	T3	No/Biopsy only	Present	No/Unknown	No/Unknown
N0	81	Other/Unknown	Married	Glans penis	35	Moderately differentiated	T3	No/Biopsy only	Present	No/Unknown	No/Unknown
N0	81	White	Other status	Glans penis	4	Moderately differentiated	Ta-T1	No/Biopsy only	Present	No/Unknown	No/Unknown
N0	81	White	Other status	Body of penis	86	Well differentiated	Ta-T1	No/Biopsy only	Absent/Unknown	No/Unknown	No/Unknown
N0	81	White	Other status	Prepuce	21	Moderately differentiated	Ta-T1	No/Biopsy only	Absent/Unknown	No/Unknown	No/Unknown
N0	82	White	Married	Prepuce	56	Poorly differentiated	Ta-T1	No/Biopsy only	Absent/Unknown	Yes	No/Unknown
N0	82	Other/Unknown	Married	Prepuce	20	Moderately differentiated	Ta-T1	No/Biopsy only	Absent/Unknown	No/Unknown	No/Unknown
N0	82	White	Married	Glans penis	25	Poorly differentiated	T2	No/Biopsy only	Present	No/Unknown	No/Unknown
N0	82	White	Other status	Glans penis	9	Well differentiated	T3	No/Biopsy only	Absent/Unknown	No/Unknown	No/Unknown
N0	82	White	Married	Glans penis	15	Well differentiated	Ta-T1	No/Biopsy only	Absent/Unknown	No/Unknown	No/Unknown
N0	82	White	Other status	Glans penis	60	Moderately differentiated	T3	No/Biopsy only	Absent/Unknown	No/Unknown	No/Unknown
N1-N2	82	White	Married	Prepuce	37	Poorly differentiated	Ta-T1	No/Biopsy only	Absent/Unknown	No/Unknown	No/Unknown
N0	82	White	Other status	Glans penis	22	Well differentiated	Ta-T1	No/Biopsy only	Absent/Unknown	No/Unknown	No/Unknown
N0	82	Other/Unknown	Married	Glans penis	22	Poorly differentiated	T3	No/Biopsy only	Present	Yes	No/Unknown
N0	82	White	Other status	Glans penis	27	Moderately differentiated	Ta-T1	No/Biopsy only	Absent/Unknown	No/Unknown	No/Unknown
N0	82	White	Other status	Body of penis	62	Well differentiated	T2	No/Biopsy only	Absent/Unknown	Yes	Yes
N0	82	White	Married	Glans penis	40	Moderately differentiated	Ta-T1	No/Biopsy only	Absent/Unknown	No/Unknown	No/Unknown
N0	82	White	Other status	Overlapping lesion of penis	20	Well differentiated	Ta-T1	No/Biopsy only	Absent/Unknown	No/Unknown	No/Unknown
N1-N2	82	White	Other status	Glans penis	95	Poorly differentiated	T3	No/Biopsy only	Present	Yes	No/Unknown
N0	82	White	Married	Glans penis	12	Well differentiated	Ta-T1	No/Biopsy only	Absent/Unknown	No/Unknown	No/Unknown
N0	82	White	Other status	Overlapping lesion of penis	25	Poorly differentiated	T3	No/Biopsy only	Absent/Unknown	No/Unknown	No/Unknown
N0	82	White	Married	Glans penis	24	Well differentiated	Ta-T1	No/Biopsy only	Absent/Unknown	No/Unknown	No/Unknown
N0	82	White	Married	Body of penis	32	Moderately differentiated	Ta-T1	No/Biopsy only	Absent/Unknown	No/Unknown	No/Unknown
N0	82	White	Other status	Body of penis	50	Moderately differentiated	Ta-T1	No/Biopsy only	Absent/Unknown	No/Unknown	No/Unknown
N0	82	White	Married	Prepuce	20	Well differentiated	Ta-T1	No/Biopsy only	Absent/Unknown	No/Unknown	No/Unknown
N0	83	White	Married	Glans penis	28	Well differentiated	T2	No/Biopsy only	Absent/Unknown	No/Unknown	No/Unknown
N0	83	White	Other status	Glans penis	15	Moderately differentiated	T3	No/Biopsy only	Absent/Unknown	No/Unknown	No/Unknown
N0	83	White	Other status	Glans penis	20	Moderately differentiated	Ta-T1	No/Biopsy only	Absent/Unknown	No/Unknown	No/Unknown
N0	83	Other/Unknown	Married	Glans penis	10	Poorly differentiated	Ta-T1	No/Biopsy only	Absent/Unknown	No/Unknown	No/Unknown
N0	83	White	Married	Body of penis	10	Poorly differentiated	Ta-T1	No/Biopsy only	Absent/Unknown	Yes	No/Unknown
N0	83	White	Other status	Body of penis	10	Well differentiated	Ta-T1	No/Biopsy only	Absent/Unknown	No/Unknown	No/Unknown
N0	83	White	Other status	Glans penis	9	Poorly differentiated	Ta-T1	No/Biopsy only	Absent/Unknown	No/Unknown	No/Unknown
N0	83	White	Married	Glans penis	20	Well differentiated	Ta-T1	No/Biopsy only	Absent/Unknown	No/Unknown	No/Unknown
N0	83	White	Other status	Overlapping lesion of penis	49	Well differentiated	T2	No/Biopsy only	Absent/Unknown	No/Unknown	No/Unknown
N0	83	White	Married	Glans penis	15	Well differentiated	T2	No/Biopsy only	Absent/Unknown	No/Unknown	No/Unknown
N0	83	White	Married	Glans penis	35	Well differentiated	T2	No/Biopsy only	Present	No/Unknown	No/Unknown
N0	83	White	Other status	Prepuce	3	Moderately differentiated	Ta-T1	No/Biopsy only	Absent/Unknown	No/Unknown	No/Unknown
N0	83	White	Married	Glans penis	35	Moderately differentiated	T2	No/Biopsy only	Absent/Unknown	No/Unknown	No/Unknown
N0	83	White	Other status	Glans penis	47	Moderately differentiated	T3	No/Biopsy only	Present	No/Unknown	No/Unknown
N0	83	White	Other status	Glans penis	27	Poorly differentiated	Ta-T1	Yes	Absent/Unknown	No/Unknown	No/Unknown
N0	83	White	Married	Prepuce	5	Well differentiated	Ta-T1	No/Biopsy only	Present	No/Unknown	No/Unknown
N0	84	White	Other status	Glans penis	75	Poorly differentiated	Ta-T1	No/Biopsy only	Absent/Unknown	No/Unknown	No/Unknown
N1-N2	84	White	Married	Prepuce	40	Well differentiated	T3	Yes	Absent/Unknown	No/Unknown	No/Unknown
N0	84	White	Other status	Glans penis	20	Moderately differentiated	T2	No/Biopsy only	Absent/Unknown	No/Unknown	No/Unknown
N0	84	White	Married	Glans penis	20	Moderately differentiated	T2	No/Biopsy only	Absent/Unknown	No/Unknown	No/Unknown
N0	84	White	Married	Prepuce	35	Well differentiated	Ta-T1	No/Biopsy only	Absent/Unknown	No/Unknown	No/Unknown
N0	84	White	Other status	Prepuce	24	Well differentiated	T2	No/Biopsy only	Absent/Unknown	Yes	No/Unknown
N0	84	Other/Unknown	Other status	Body of penis	55	Moderately differentiated	Ta-T1	No/Biopsy only	Absent/Unknown	No/Unknown	No/Unknown
N0	84	Black	Other status	Prepuce	27	Well differentiated	Ta-T1	No/Biopsy only	Absent/Unknown	No/Unknown	No/Unknown
N1-N2	84	White	Other status	Prepuce	6	Moderately differentiated	Ta-T1	Yes	Absent/Unknown	No/Unknown	Yes
N0	84	Other/Unknown	Married	Glans penis	25	Poorly differentiated	T2	No/Biopsy only	Absent/Unknown	No/Unknown	No/Unknown
N0	84	Other/Unknown	Married	Glans penis	25	Moderately differentiated	Ta-T1	No/Biopsy only	Absent/Unknown	No/Unknown	No/Unknown
N0	84	White	Other status	Prepuce	30	Moderately differentiated	Ta-T1	No/Biopsy only	Absent/Unknown	No/Unknown	No/Unknown
N0	84	White	Other status	Glans penis	51	Moderately differentiated	T3	No/Biopsy only	Absent/Unknown	No/Unknown	No/Unknown
N0	84	White	Married	Prepuce	15	Well differentiated	Ta-T1	No/Biopsy only	Absent/Unknown	No/Unknown	No/Unknown
N1-N2	84	White	Married	Glans penis	20	Poorly differentiated	T3	No/Biopsy only	Present	No/Unknown	No/Unknown
N0	84	White	Other status	Glans penis	29	Moderately differentiated	Ta-T1	No/Biopsy only	Absent/Unknown	No/Unknown	No/Unknown
N0	84	White	Married	Glans penis	35	Poorly differentiated	T2	Yes	Absent/Unknown	No/Unknown	No/Unknown
N0	84	White	Other status	Glans penis	55	Moderately differentiated	Ta-T1	No/Biopsy only	Absent/Unknown	No/Unknown	No/Unknown
N0	84	White	Married	Body of penis	65	Moderately differentiated	T3	No/Biopsy only	Absent/Unknown	Yes	No/Unknown
N0	84	White	Other status	Glans penis	115	Poorly differentiated	T2	No/Biopsy only	Absent/Unknown	No/Unknown	No/Unknown
N0	84	White	Other status	Glans penis	22	Well differentiated	Ta-T1	No/Biopsy only	Absent/Unknown	No/Unknown	No/Unknown
N1-N2	84	White	Other status	Prepuce	27	Poorly differentiated	T3	No/Biopsy only	Absent/Unknown	Yes	No/Unknown
N0	84	Black	Other status	Body of penis	42	Poorly differentiated	T2	No/Biopsy only	Absent/Unknown	No/Unknown	No/Unknown
N0	84	White	Other status	Prepuce	10	Moderately differentiated	Ta-T1	No/Biopsy only	Absent/Unknown	No/Unknown	No/Unknown
N0	84	White	Married	Body of penis	20	Well differentiated	Ta-T1	No/Biopsy only	Absent/Unknown	No/Unknown	No/Unknown
N0	85	White	Married	Glans penis	39	Poorly differentiated	Ta-T1	No/Biopsy only	Absent/Unknown	Yes	No/Unknown
N0	85	White	Other status	Glans penis	23	Moderately differentiated	Ta-T1	No/Biopsy only	Absent/Unknown	No/Unknown	No/Unknown
N0	85	White	Married	Prepuce	35	Moderately differentiated	Ta-T1	No/Biopsy only	Absent/Unknown	No/Unknown	No/Unknown
N0	85	White	Married	Prepuce	22	Moderately differentiated	Ta-T1	No/Biopsy only	Absent/Unknown	No/Unknown	No/Unknown
N0	85	White	Married	Body of penis	21	Moderately differentiated	Ta-T1	No/Biopsy only	Absent/Unknown	No/Unknown	No/Unknown
N0	85	White	Married	Glans penis	6	Moderately differentiated	Ta-T1	No/Biopsy only	Absent/Unknown	No/Unknown	No/Unknown
N0	85	Other/Unknown	Married	Glans penis	35	Poorly differentiated	T2	No/Biopsy only	Absent/Unknown	No/Unknown	No/Unknown
N0	85	White	Married	Glans penis	13	Poorly differentiated	Ta-T1	No/Biopsy only	Absent/Unknown	No/Unknown	No/Unknown
N0	85	White	Other status	Glans penis	28	Well differentiated	Ta-T1	No/Biopsy only	Absent/Unknown	No/Unknown	No/Unknown
N0	85	White	Married	Glans penis	36	Poorly differentiated	T2	No/Biopsy only	Absent/Unknown	No/Unknown	No/Unknown
N1-N2	85	Black	Married	Overlapping lesion of penis	120	Poorly differentiated	T3	Yes	Absent/Unknown	Yes	No/Unknown
N0	85	White	Married	Glans penis	80	Moderately differentiated	T3	No/Biopsy only	Absent/Unknown	No/Unknown	No/Unknown
N0	85	White	Married	Glans penis	23	Moderately differentiated	T3	No/Biopsy only	Absent/Unknown	No/Unknown	No/Unknown
N0	85	White	Married	Glans penis	12	Moderately differentiated	Ta-T1	No/Biopsy only	Absent/Unknown	No/Unknown	No/Unknown
N0	85	White	Married	Glans penis	50	Poorly differentiated	Ta-T1	No/Biopsy only	Absent/Unknown	No/Unknown	No/Unknown
N0	85	White	Other status	Glans penis	20	Moderately differentiated	Ta-T1	No/Biopsy only	Absent/Unknown	No/Unknown	No/Unknown
N0	85	White	Married	Prepuce	7	Moderately differentiated	Ta-T1	No/Biopsy only	Absent/Unknown	No/Unknown	No/Unknown
N0	85	White	Married	Glans penis	20	Well differentiated	T2	No/Biopsy only	Absent/Unknown	No/Unknown	No/Unknown
N0	85	Black	Other status	Glans penis	55	Poorly differentiated	T2	No/Biopsy only	Absent/Unknown	No/Unknown	No/Unknown
