# Supplementary material for: A machine learning-based model for predicting the risk of early-stage inguinal lymph node metastases in patients with squamous cell carcinoma of the penis
Source: Front Surg. 2023 Mar 17;10:1095545. doi: 10.3389/fsurg.2023.1095545 (PMC10063794; doi:10.3389/fsurg.2023.1095545)
Supplement: Supplementary file 2 [file Table2.xlsx]

## Sheet: Sheet1
N stage	Age; year	Race	Marital status	Primary Site	Tumor size; mm	Tumor Grade	T stage	ILND	LVI	Radiotherapy	Chemotherapy
N0	85	Other/Unknown	Married	Body of penis	60	Well differentiated	T2	No/Biopsy only	Absent/Unknown	No	No
N0	85	Other/Unknown	Married	Body of penis	40	Well differentiated	Ta-T1	No/Biopsy only	Absent/Unknown	No	No
N0	85	Other/Unknown	Married	Prepuce	35	Well differentiated	T2	No/Biopsy only	Absent/Unknown	No	No
N1-N2	85	Other/Unknown	Other status	Body of penis	25	Poorly differentiated	Ta-T1	No/Biopsy only	Present	Yes	No
N0	83	Other/Unknown	Married	Body of penis	40	Well differentiated	Ta-T1	No/Biopsy only	Present	No	No
N0	82	Other/Unknown	Married	Glans penis	30	Well differentiated	Ta-T1	No/Biopsy only	Absent/Unknown	No	No
N0	81	Other/Unknown	Married	Glans penis	32	Moderately differentiated	Ta-T1	No/Biopsy only	Absent/Unknown	Yes	No
N1-N2	79	Other/Unknown	Other status	Overlapping lesion	40	Poorly differentiated	T3	No/Biopsy only	Present	NA	NA
N0	79	Other/Unknown	Married	Body of penis	35	Moderately differentiated	Ta-T1	No/Biopsy only	Absent/Unknown	No	No
N0	79	Other/Unknown	Married	Body of penis	10	Well differentiated	Ta-T1	No/Biopsy only	Absent/Unknown	Yes	No
N0	77	Other/Unknown	Married	Glans penis	50	Well differentiated	Ta-T1	No/Biopsy only	Absent/Unknown	No	No
N0	77	Other/Unknown	Married	Prepuce	30	Moderately differentiated	Ta-T1	No/Biopsy only	Absent/Unknown	No	No
N0	77	Other/Unknown	Other status	Glans penis	25	Moderately differentiated	T2	No/Biopsy only	Absent/Unknown	No	No
N0	77	Other/Unknown	Married	Glans penis	20	Well differentiated	Ta-T1	No/Biopsy only	Absent/Unknown	No	No
N0	76	Other/Unknown	Married	Glans penis	38	Moderately differentiated	T2	No/Biopsy only	Absent/Unknown	No	No
N0	76	Other/Unknown	Married	Glans penis	25	Undifferentiated/Anaplastic	T2	No/Biopsy only	Absent/Unknown	No	No
N1-N2	75	Other/Unknown	Other status	Body of penis	140	Undifferentiated/Anaplastic	T3	Yes	Present	No	No
N0	75	Other/Unknown	Married	Body of penis	35	Moderately differentiated	Ta-T1	No/Biopsy only	Absent/Unknown	No	No
N1-N2	75	Other/Unknown	Married	Glans penis	30	Poorly differentiated	Ta-T1	No/Biopsy only	Absent/Unknown	No	No
N0	74	Other/Unknown	Married	Glans penis	45	Moderately differentiated	Ta-T1	No/Biopsy only	Absent/Unknown	No	No
N0	74	Other/Unknown	Married	Body of penis	15	Well differentiated	Ta-T1	No/Biopsy only	Absent/Unknown	Yes	No
N0	74	Other/Unknown	Married	Glans penis	8	Well differentiated	Ta-T1	No/Biopsy only	Absent/Unknown	No	No
N0	73	Other/Unknown	Married	Body of penis	20	Moderately differentiated	Ta-T1	No/Biopsy only	Absent/Unknown	No	No
N1-N2	72	Other/Unknown	Married	Body of penis	70	Poorly differentiated	T4	Yes	Present	No	No
N0	72	Other/Unknown	Married	Glans penis	23	Moderately differentiated	T2	No/Biopsy only	Absent/Unknown	No	No
N0	71	Other/Unknown	Married	Prepuce	30	Well differentiated	Ta-T1	No/Biopsy only	Absent/Unknown	No	No
N0	69	Other/Unknown	Married	Body of penis	70	Undifferentiated/Anaplastic	T2	No/Biopsy only	Absent/Unknown	No	No
N0	69	Other/Unknown	Married	Body of penis	50	Well differentiated	Ta-T1	No/Biopsy only	Absent/Unknown	No	No
N0	69	Other/Unknown	Married	Body of penis	35	Moderately differentiated	T2	No/Biopsy only	Absent/Unknown	No	No
N0	68	Other/Unknown	Married	Glans penis	40	Moderately differentiated	Ta-T1	No/Biopsy only	Absent/Unknown	No	No
N0	68	Other/Unknown	Married	Body of penis	30	Well differentiated	Ta-T1	Yes	Absent/Unknown	No	No
N0	68	Other/Unknown	Married	Body of penis	25	Moderately differentiated	Ta-T1	No/Biopsy only	Absent/Unknown	No	No
N1-N2	67	Other/Unknown	Married	Overlapping lesion	35	Poorly differentiated	T4	Yes	Present	No	No
N0	65	Other/Unknown	Married	Body of penis	30	Well differentiated	Ta-T1	No/Biopsy only	Absent/Unknown	No	No
N0	65	Other/Unknown	Married	Glans penis	20	Poorly differentiated	Ta-T1	No/Biopsy only	Absent/Unknown	No	No
N0	64	Other/Unknown	Married	Body of penis	45	Well differentiated	Ta-T1	No/Biopsy only	Absent/Unknown	Yes	No
N0	64	Other/Unknown	Married	Glans penis	60	Moderately differentiated	T2	Yes	Present	No	No
N0	64	Other/Unknown	Married	Body of penis	40	Well differentiated	Ta-T1	No/Biopsy only	Absent/Unknown	No	No
N0	64	Other/Unknown	Other status	Glans penis	35	Well differentiated	Ta-T1	No/Biopsy only	Absent/Unknown	No	No
N0	64	Other/Unknown	Married	Glans penis	30	Well differentiated	Ta-T1	No/Biopsy only	Absent/Unknown	No	No
N0	64	Other/Unknown	Married	Body of penis	30	Well differentiated	Ta-T1	No/Biopsy only	Absent/Unknown	No	No
N0	64	Other/Unknown	Married	Body of penis	25	Well differentiated	Ta-T1	No/Biopsy only	Present	Yes	Yes
N0	63	Other/Unknown	Married	Glans penis	45	Poorly differentiated	T3	No/Biopsy only	Absent/Unknown	No	No
N0	63	Other/Unknown	Married	Body of penis	40	Well differentiated	T2	No/Biopsy only	Absent/Unknown	No	Yes
N0	63	Other/Unknown	Married	Prepuce	10	Moderately differentiated	Ta-T1	No/Biopsy only	Absent/Unknown	No	No
N1-N2	62	Other/Unknown	Married	Body of penis	50	Well differentiated	T3	No/Biopsy only	Absent/Unknown	No	No
N0	62	Other/Unknown	Married	Body of penis	32	Poorly differentiated	Ta-T1	Yes	Absent/Unknown	Yes	Yes
N0	62	Other/Unknown	Married	Overlapping lesion	20	Well differentiated	Ta-T1	No/Biopsy only	Absent/Unknown	No	No
N0	61	Other/Unknown	Married	Overlapping lesion	60	Well differentiated	T2	No/Biopsy only	Absent/Unknown	No	No
N0	61	Other/Unknown	Married	Glans penis	30	Well differentiated	T3	No/Biopsy only	Absent/Unknown	Yes	No
N0	61	Other/Unknown	Married	Body of penis	25	Well differentiated	Ta-T1	No/Biopsy only	Absent/Unknown	Yes	No
N0	59	Other/Unknown	Married	Glans penis	35	Well differentiated	T3	No/Biopsy only	Absent/Unknown	No	No
N0	59	Other/Unknown	Married	Glans penis	32	Well differentiated	Ta-T1	No/Biopsy only	Absent/Unknown	No	No
N0	59	Other/Unknown	Married	Body of penis	30	Poorly differentiated	Ta-T1	No/Biopsy only	Absent/Unknown	No	No
N0	58	Other/Unknown	Married	Prepuce	35	Moderately differentiated	Ta-T1	No/Biopsy only	Absent/Unknown	No	No
N0	58	Other/Unknown	Married	Body of penis	20	Moderately differentiated	T2	No/Biopsy only	Absent/Unknown	No	No
N0	57	Other/Unknown	Married	Body of penis	25	Well differentiated	Ta-T1	No/Biopsy only	Absent/Unknown	No	No
N1-N2	56	Other/Unknown	Married	Body of penis	20	Well differentiated	T2	No/Biopsy only	Present	No	No
N0	53	Other/Unknown	Married	Glans penis	21	Moderately differentiated	Ta-T1	No/Biopsy only	Absent/Unknown	No	No
N0	52	Other/Unknown	Married	Body of penis	12	Moderately differentiated	Ta-T1	No/Biopsy only	Absent/Unknown	No	No
N1-N2	51	Other/Unknown	Married	Glans penis	70	Moderately differentiated	T3	No/Biopsy only	Present	Yes	Yes
N0	50	Other/Unknown	Married	Body of penis	50	Well differentiated	Ta-T1	No/Biopsy only	Absent/Unknown	No	No
N1-N2	50	Other/Unknown	Married	Glans penis	40	Poorly differentiated	T2	Yes	Absent/Unknown	No	No
N0	49	Other/Unknown	Married	Glans penis	35	Well differentiated	Ta-T1	No/Biopsy only	Absent/Unknown	No	No
N1-N2	49	Other/Unknown	Married	Body of penis	25	Moderately differentiated	T2	No/Biopsy only	Yes	Yes	Yes
N0	49	Other/Unknown	Married	Body of penis	22	Moderately differentiated	Ta-T1	No/Biopsy only	Absent/Unknown	No	No
N0	47	Other/Unknown	Married	Body of penis	40	Well differentiated	Ta-T1	No/Biopsy only	Absent/Unknown	Yes	No
N1-N2	46	Other/Unknown	Married	Glans penis	30	Moderately differentiated	T2	No/Biopsy only	Absent/Unknown	No	No
N0	46	Other/Unknown	Married	Glans penis	20	Well differentiated	Ta-T1	No/Biopsy only	Present	No	No
N0	45	Other/Unknown	Married	Glans penis	22	Well differentiated	Ta-T1	Yes	Absent/Unknown	No	No
N0	44	Other/Unknown	Married	Prepuce	45	Well differentiated	Ta-T1	No/Biopsy only	Absent/Unknown	No	No
N0	42	Other/Unknown	Married	Glans penis	55	Well differentiated	T2	No/Biopsy only	Absent/Unknown	No	No
N0	38	Other/Unknown	Married	Overlapping lesion	35	Poorly differentiated	T2	Yes	Absent/Unknown	Yes	Yes
N0	29	Other/Unknown	Married	Glans penis	35	Poorly differentiated	T2	No/Biopsy only	Absent/Unknown	No	No
